# Supplementary material for: Phenomics reveals a novel putative chloroplast fatty acid transporter in the marine diatom Skeletonema marinoi involved in temperature acclimation
Source: Sci Rep. 2019 Oct 22;9:15143. doi: 10.1038/s41598-019-51683-y (PMC6805942; doi:10.1038/s41598-019-51683-y)
Supplement: Supplementary file 2 — Supplementary dataset [file 41598_2019_51683_MOESM2_ESM.xlsx]

## Sheet: Sheet1
Phenomics reveals a novel chloroplast fatty acid transporter in the marine diatom Skeletonema marinoi involved in temperature acclimation
Oskar N. Johansson1, Mats Töpel2,3, Jenny Egardt1, Matthew I.M. Pinder2, Mats X. Andersson1, Anna Godhe2, and Adrian K. Clarke1*
1Department of Biological and Environmental Sciences, University of Gothenburg, Box 461, 40530 Gothenburg, Sweden.
2Department of Marine Sciences, University of Gothenburg, Box 462, 40530 Gothenburg, Sweden.
3Gothenburg Global Biodiversity Center (GGBC), Box 461, 40530 Gothenburg, Sweden.
*Materials and correspondence: Adrian K. Clarke. Department of Biological and Environmental Sciences, University of Gothenburg, Box 461, 40530 Gothenburg, Sweden (adrian.clarke@bioenv.gu.se).
Correspondence should be addressed to A.K.C. (adrian.clarke@bioenv.gu.se).
Supplemental Dataset 1. Sequences of fatty acid binding domains used in the phylogenetic analysis presented in supplemental figure S7. Asterisks indicates the sequences highlighted in red and blue in the phylogenetic tree.
Species name	Phytozome, NCBI or JGI Identifiers	Sequence
Fragilariopsis cylindrus 1	Fracy1 162170	KDAATGIPFDSKSSGLSLFGVGVRKKGPIKVYSVGMYCSDNVQEDLSSISRSDSKDKKAIAALRSGASSNPTTFVLKMNFKVGAEKMASAIADSVSPRHSSDSEVSQLKDLIFEGVSGKGAAVKGTVLEFDCTDDGVEVKVDGKGYGNVPSDALGKAFRDVYLDDKCVSPKLRE
Fragilariopsis cylindrus 2	Fracy1 221968	KDAATGIPFDSKSSGLSLFGVGVRKKGPIKVYSVGMYCSDNVQEDLSSISRSDSKDKKAIAALRSGASSNPTTFVLKMNFKVGAEKMASAIADSVSPRHSSDSEVSQLKDLIFEGVSGKGAAVKGTILEFDCTDDGVEVKVDGKGYGKVPSDALGKAFRDVYLDDKCVSPKLRE
Pseudo-nitzschia multiseries 1	Psemu1 196071	KDAATGIPFDPSSKGLDIFGVGVRRKGPIKVYSVGMYGTEELKEELSSISASESKGKKAFTALRKGAASSRTAFVLKMNFKVGSEKMAQAIADSVQPRHSSDDEVAQLKDIIFEGVQDKGAAVKGTVIEFDCSDGVEVTVDGKGRGKVSSPGLAKALCDVYLDDKSVSPKLRE
Phaeodactylum tricornutum 1	Phatr2 37171	TDKATGITFAPKKNDLEIFGVGVRKKGPIKVYSVAMYCQNSVKEHLNLISRSADKGKAAFKALRHGAHEASSTTFLLQMNFKVGAEKMASAIADSVTPRYANTAEVESLKSLIFKGVAGKGAATKGTTFEFDCSKEGVHVSVDGKSQGKVASDGLGAAFCDVYLDDKCVSPPLRE
Skeletonema marinoi FAB1*	QAU36233.1	VDPTTKIEFDDKLGNLSLLGVGVRKKGPIKVYSVGVYTNDDVAGTIAALPKSNKEGALTTLRESIKSTSKTSTTTFLLKMSFKVGAEKMAAAIAESVDPRTSDKGAVETLKQLILDGVAAKGAATPGTTLQFDCSDEGVKVSVDGTEIGFAPGLCQAFSDVFLDKDGVSPALRD
Thalassiosira pseudonana 1	Thaps3 1254	IDSATKIQFDDTLGGLSLFGVGVRKKGPIKVYSVGMYSDDETKASISSIPKSNKDGALSTLRTSLKSATATTFLLKMNFKVGAEKMAAAIAESVAPRTSDKAAVEALKKLILDGVATKGAATPGTVLRFDCSSETGVKVSVDGKEIGAAPGLCEAFCDVYLDDKAVSPALRN
Thalassiosira oceanica 1*	EJK73388.1	TDPATTIQFDDTRDGLSLFGVGCRKKGPIKVYSVGMYSDAGTKESLATQPKSTSSLAALRNALQSTPLTTFVLKMNFKVGAEKMAEAIAESVIPRTSNMGAVDTLKRLIADGVAAKGAATPGTVLTFDCTSDGSVKVSVDGREVGSAPDLCQAFTGVFLDDKAVSPSFRE
Thalassiosira pseudonana 2	Thaps3 25891	QDYATSIIFAPKLDGLYLVGVGVRKKSIISIYAVSMYSSPKVLNAVSSFPPGKQHKREAAAGLQNAARSFSYQSSMTSFVLEIVYKVDAKTIASAIADSVKPRYDGSISDVEVLKSLIFEGVNSKGGVATKGTVFRFDCSEEGVSVSVNESMQGTARYRGMGSAFVDVFMDGNHVSPTLVD
Thalassiosira pseudonana 3	Thaps3 6896	KEKATGVTFDAKLDDGLYLVGVGVRKKAIINIYGVAMYTSPAVLEAVSAFQRGKQKLDAQNALRNAARSFDSATPKTTFVLEMVFKADAKTIAGAIADSVKPRYSGAASDVNELESLIFEGVKSKGGTAIKGTVFRFDCTESGVTVSVDGNEQGQVESEGIGSAFVDVFMDDKAVSPQLID
Thalassiosira oceanica 2	EJK69794.1	KEKATGVTFEPKLGDGLYLVGAGVRKKVAMYTGGAIKSLSPISKSKQSDAREALRNASRSFGPDSPTTTFVLEMVFKADGKAIGEALAEGIKPRFSGAASSVDDFLGMIVEGVKGKGGQATKGTIFRFDCSAEGITVSVDGTVQGTVAEEGLGGAFVDVFMDNKAVSQQLVD
Skeletonema marinoi FAB2*	QAU36233.1	GVAFDPKLDDGLYLIGAGSRKKSFVKLYAIAMYASPTVLHFLSSFQLGEEHQREASLALRNASRALDTLSPTTSFVLNIVFPVDAKTIAGAIAKSVQVRFGGPSSDVDELESLITEGIKRKGGQATKGTLLRFDCSKVGVSVSVDGNLQGIARGNDLGKALVDVFMDEKAVSPTL
Thalassiosira pseudonana 4*	ORF prediction	GVSFSPKLDDLYLVGVGVRKKSIIKIYAVSMYASPSVLNALSSLPSGKQHRKEAAAALRNAARLFDNASNAKTTFVLEMVYGVDAKSIASAIGDSLKPRYGGSTSDIQHLESLIAEGLSKKGGQASKGTVFRFDCSEDGVDVSVDGKLQGSAKFKGMGSAFVDVFIDDNAVSPSL
Thalassiosira oceanica 3	EJK52538.1	QEYATSITFESKLDNLYLVGAGVRKKSIIKIYAVAMYASAQVLVSSSSQGALHAAARSFDGPNSATAFVLEMVYSVGAEKIAGAIAESVKPRYSGPESDIINLEQMITEGVNRVGGQAVKGTVFRFDCTSLGVAVSVNGLSQGSASFEGLGAAFVDVFMDNDAVSPTLVE
Thalassiosira oceanica 4	EJK78110.1	QEYATSVTFQPKLDSLYLVGAGVRKKSIVKVYAVAMYSSAQVLVASSSQDTLHSAARSFDELTPTTTFILEMVYSASAEKIAGAIAESVKPRYRGSESDVASLESLIAKGVNSIGGQAVKGTIFRFECSGEGVAVIVNGSHQGDAKFAGLGGAFVDVFTDAEAVSPSLVE
Thalassiosira oceanica 5*	EJK45223.1	RDETTGVEFAPKLDDGLYLIGVGARSKTFVKLYAVSIYGSPAVLNAISKFEPGDGQRREAALALRNTARAFGNFDSFSPTTSVVMEMILAADARTVSGAIADSVRSRYGGAPGDVTELEGIIAEGLGKKGAARGTKLRFDCSEAGVAVSVDGALVGIASSRGLASAFVDVYMDERAVSPGLID
Thalassiosira oceanica 6	EJK69163.1	TEASTGVTFDAKLEDLYLVGVGVRKKAIINVYAASLYGSERVLEMLSGGNTKTSLEQVTQLLDSAKVSFVLEMTFKASGEAIADSIADSLKPRYSGDSVDLQELQLFITEGVGSKGGQATKGTVFRFDCDTSGVSVFVDGTLQGKVIHEGIGSAMASVFLDDKAVSPSLVT
Thalassiosira oceanica 7	EJK74239.1	KDPSTGVTFDAKLERNGLYLAGVGVRKKSLVKVYAVAMYCTPAVLKESRSQSSLNKAARSLDGTAGEVSFVLHMTYNVSGGKIASAIGESVKPHYNGHPSHVKDLEKLIIDGVNKKRKGQSLKGTMFGFDCSAIGVQVLVNGSSQGTVRHGGLGEAVVDVFTGTGAVSPTLIQ
Thalassiosira oceanica 8	EJK71142.1	KDPSTGVSFDAKLERMGCTLQGSGYGRKPLAMYCTSSVLKESKSQLSLNKAARSFAGLTKEVSFVLHMTCNVSGVKIASAIGESVKPRYNGDTSHVKDLEKLIIDGVNKKRKGQSLKGTMFGFDCSAIGVQVLVNGSSQGTVRHGGLGEA
Thalassiosira oceanica 9	EJK62560.1	EGLTGIAFKKSFDGLELIGTGVRKRAFIQVYAIAMYGSPSVAQATTRSALHDAARSFNDLTPQTSFLLKFAHSVGSGAFADSLRTRHEGPDSDIEILKNLIVAGISSIGGHAIKDTTFRFDCSKEGVAVTIDGLTQGTASFEELGTALVDAFLDAGTVCPTLVE
Fragilariopsis cylindrus 3	Fracy1 204193	TEPITKILFPALVNGMSLAGVGVRVKYMFVNVYAVGAYFDPIAMMAIKQGTTTDIETALVDPTYPRTIRIVMNRGLSVDKFINAIVEAVEPRLKGKNLDTLNEFKELFPKVDLTEGDEVEMTIRGDVLLLKTGLGVGTIRSRPFTEAMCDVYFGKDAVSPTLKN
Pseudo-nitzschia multiseries 2	Psemu1 255426	NEPATKIAFPALCNGMSLAGVGVRIKYVFVKVYAVGAYFDPVAMMAVKKGSSADIEAALTDPTYPRTIRIVMNRGLSVDKFIAAMNEAVEPRLNGKNLETLDEFKELFPKIDLVEGDEIELTIRGDTLLLKTGLGVGTIRSRPFVEAMCDVYFGADPVSPTLKE
Phaeodactylum tricornutum 2	Phatr2 48449	QEKATGILFPQLCNGYYIAGCGVRVKYGFVKVYAVGSYFDPLAMSAVKKGSRESMEQALLDPTYPRTIRIVMNRGLSIEKYTSAIVEALEPRMKGQDLEKLEEFKQLNPAVDLVQGAELEMTIRGDTMLYKNAVGGVGTIRSRVFTEAMCDVFYGSDAVSPTMKQ
Thalassiosira pseudonana 5	Thaps3_bd 937	TEPGTGILFPRLCNGMTLAGCGVRVKWGFVKVYAVGTYMDSLAMSVIKSQGEKEVKKALLDPNYPRTLRIVMNRDLSIDKYTSAIIEALEPRMKGQDLQSLEEFKKLNPPVDLIQGAEMEMTIRGDTLLYKNAVGGLGQIKSLVFTRAMCDVFYGEKAVSPTHLE
Aquilegia caerulea 1	Aqcoe1G202100.1	VEPNTNVKFQSVLSVPGCPTPLSLLATGYREKVFAIVGVKVYAVGLYTNVSITKSLKAWKSRTEAEFQKDSSFFNSIYRAPTEKTLQIVMVRDIDGKTFWDALDSAISPRIKAPTPADESALSTFRIIFQQRSLKKGTLVFLTWLDPSKMLVSISADGSPSTVDATIEATNVNLAFFNIFFGDAPVSPSLKA
Arabidopsis thaliana AT1G53520.1	AT1G53520.1	EETATSVKFKRSVTLPGCSSPLSLLGTGFREKKFAIIGVKVYAAGYYVNESILSGLSAWTGRSADEIQRDSSLFVSIFQAQAEKSLQIVLVRDVDGKTFWDALDEAISPRIKSPSSEDTTALSTFRGIFQNRPLNKGSVILLTWINTSNMLVSVSSGGLPTNVDATIESGNVTSALFDVFFGDSPVSPTLKS
Glycine max 1	Glyma.13G262500.1	EEPATNVKFQTSLSFPGCSNSLTLFGTGYREKVFAIIGVKVYAAGLYLDQSIALELNAWKGQSKEAIQGNSSLFETIFQSSFEKSLQIILVRDVDGKTFWDALSDAISPRIQQPTTTDETALTTFRGVFLDRPLKKGAIIILTWLNPSGLLVSVSSNGLPSTMDATIESANVASALFNVFLGDSPVSPSLKA
Glycine max 2	Glyma.15G242900.1	EEPATNVKFQTSLNFPGCSNSLTLFGTGYREKVFAIIGVKVYAAGLYLDQSVTQELNAWKGQSKDAIQGNSSLFETIFQSSFEKSLQIVLVRDVDGKTFWDALSDAISPRIPQPTTTDETALTTFRGVFLDRPLKKGAIIILTWLNPSRLLVSVSSNGFPSTVDATIESANVASALFNVFLGDSPVSPSLKA
Medicago truncatula 1	Medtr2g072510.1	EEPATNVKFQTSLSFPGCSDSLTLFGTGYREKVFAIIGVKVYASGLYLNQSIVNELNAWKGQSKDVIQGKSSLFKTIFQSPLEKLLQIVLVRDVDGKTFWDALSDAISPRIAKPTTADETALTTFRSVFQDRPLKKGTFIFLTWLNPTKLLVSVSSEGIPSTADATIESANVTYALFDVFLGDSPVSPSLKA
Physcomitella patens 1	Pp3c10_20100V3.3	TEPATSIKFALLLTVPDSSNTLTFLGAGVREKQIAFLKVKVYAVGVYAQPDVAASLASWKGKSAADLVKDEALFQELAQAPVEKALQIKLARDVDGATFWGALDEALVPRLTASGAGADGDAALAEFGNVFKNRSLQKGYVITLTWVQPSTLRIAVAESEAANLKTEASIESKALLSALYDVFLGTSAVSPSAKA
Chlamydomonas reinhardtii	Cre01.g007600.t2.1	VEPATGYEFPAELCYLKKPCPSLAGLGVRNKKIVIKDIHVYALGIYVDAAAAKSALSGFKKKTAAELEADQSFYDAVVSTPSVEKSLRLVISSRLVDRKKFLDALEDRLAPRLKQAGEPSTLDNFRAQFDSVHFEKGLEIAFTCVDNKKLVTKVAGQEKGSIASPALCSSLFDIYLGADPVSKDAKS
Ostreococcus lucimarinus	transcript 33001	TEPRTGLKVPAAMTPGDKALALAGRGARVKRIAGLSVKVYACGFYVDVDGARDGDAASYERLVRLVFARNVGGDKIVEALAERIRPAMDADSPALRAFEAIFDGVSFKKGTSLDFHATFEGELATFIKGKRVSVIADASLCRALFDCYVGKDPVIPELKS
Aquilegia caerulea 2	Aqcoe2G341900.3	VETKTGTSFPTILNDTQRLLGIGLRKKSVFGLKNIDVYAFGVYADDSDVKKVLGEKYGKFSVSELKENKEFHEDIMDKDISMTVRLQIVYGRLSIRSVRSSFEESIGSRLQKLGGTDSKEVLQRFTSFLKDEIKVPSGSVIDLSREHGHILRTTINGKDVGNIQSKLLCRAVLDLYIGEDPFDAQAKE
Glycine max 3	Glyma.19G156900.1	VESKTGTSFPSVLDSSQKLCGIGLRKKSILGLKNIDVYAFGVYADDEDIKRHLSEKYGKLSASELQGSKEFTEDLMESDISMTIRLQIVYGRLSIRSVRSAFEESVGSRLQKFGGSDNKELLQSFTSQFKDEFKIPRGSVIHLSRDKGHVLRTSIDGQEVGSIQSKLLCKSILDLYFGEEPFDKQAKE
Arabidopsis thaliana AT3G63170.1	AT3G63170.1	VEPKTGFSFPASIGDSRRLLGVGLRKKSLLGLKNIDVYAFGVYADCDDVKKLVGDKYANLPASEIRGNKSFMDDLMEADIKMTIRLQIVYGKLNIRSVRNAFQESVGNRLKKFGGSDNDELLQSFTSLFKDEYKIPRNSTIDLTKDPGHVLSVAIEGNHVGSVKSHLLCRSILDLYIGEEPFDKNARE
Oryza sativa	LOC_Os07g38390.1	GAAFPAETSGGRRLLGVGLRRTTILGLKSIDVYAFGVYADDHDLRQLREKYQKLPVSQLKENAELINDALERDIRMTVRLQIVYGRLSIRSVRSAFEKSVGSRLLKFGGSDTHELLQSFVSLFKDEYKLPKGSVIELSRESSHVLKISIEGEELGSIQSKLLCKSILDLYIGDDPFDKNAKE
Zea mays	GRMZM2G060011_P01	VEPRTGATFPTEAAVGRRLLGIGLRKTSVLGLKSIDVYAFGVYADDNDLKQQLKEKYSKFSVSELKGNGELINDALERDIPMTVRLQIVYGRLSIRSVRSAFEKSVGSRLQKFGGQDTKELLQSFVAVFKDEYKLPKGSVIELSRESNHVLKICIEGEEVGSIQSKLLCKSLLDLYIGDDPFDENAKD
Physcomitella patens	Pp3c11_25580V3.2	VEPSTGMTFPSVVEEGRLFTGTGLRKKSILGLKKITVYAYGVYVDPASLKSQLGNKYSSENPEELKKNEEFYDDVMVSDVGLTVRLVIVYGSLKIGSVRGAFEESVGSRIKKFGGAANIELLQRFTGAFTDDIKLPKGTIIDLTRLPGNVLQTKIDGTEVGSVQSSLLCRSLFDLYIGDDPFDKEAKK
Selaginella moellendorffii 1	428339.v1.91	VESSTGAEFPAWIDSDGAKLELGGTGLRKKSILGLKSIVVYAFGIYANAAKLRELKLKDDKKAISLAELPCMDAEMSVRLVIVYGKLKMGTVRSAFEESIGGRIKKFSGAENKQLLQSFTQLFKEDIKLPKGTAIDMVRLPGHVLSTRIDGQEVGSVKSELLCRCLFDLYIGDEPFDVAGKE
Selaginella moellendorffii 2	112032.v1.91	MQVLGGVGVRCRQLMKIKSINLYAFGMYVHPESLRAQLGTKYAGVSPSDLKFRSEFYDDLLRHEVSLTVRMVVLYKGLTVDLVRSAFQVSLRNRLRKVISSEDDEGLQIFCSYLSGDLKIHKGTVIDIHWQPGGRLQAVVDGRRVGTIFSENLCRAFFDLYIGDPPVSSSAKH
Glycine max 4	Glyma.14G098100.3	VEPKTGIEFPLVLDNLFTGEKNYNLNSEVLVGTGSRTMTIVKIKSLKVYAFGVYVHPYSLCEKLGPKYASISADELNNHHDFYKDLLREDINMTVRLVANCRGMKINSVKDAFEKSLRARLVKANPSTDFSCLKTFGSYFTENISIPLGTVIEFKRTVDGRLITKISGNQIGSVHSKDLCRAFFDMYIGDVPVCEQTKK
Glycine max 5	Glyma.17G226600.1	VEPKTGIEFPLVLDNIFTGEKNYDFNSEVLVGTGSRTMTIVKIKSLKVYAFGVYVHPYSLCEKLGPKYASISADELNNHHDFYKDLLREDINMTVRLVVNCRGMKINSVKDAFEKSLRARLVKTNPSTDFSCLKTFGSYFTENFSIPLGTIIEFKRTVDGRLITKISGNQIGSVHCKDLCRAFFDMYIGDVPVCEQTKK
Medicago truncatula 2	Medtr1g015700.1	VEPKTGIEFPVVLDNLSAGDRNSSLGSEVLVGTGSKNMTIVKIKTLKVYAFGFYVHPYSLCEKLGPKYASISADELNDRNDFYQDLLREDINMTVRLVVNCKGMKINSVRDAFEKSLRARLVKTNPSADFDCLWTFGSYFTENIPIPLGTIIEFKRTVDGRLITEIGGNHVGSVHSKDLCQAFFGMYIGDVPVCEQTKK
Aquilegia caerulea 3	Aqcoe5G399100.1	IEVKSGVSFPGKLADGKQLQAVGMRKKSLLGLGIKICSFGLYADNETLKELMRSKIKEAPTKPTKEMYQVVIDSDVEILLRMVMISGSLSMNMVKRGLTEDLGASVQKLNGGQKNAELVNKVMENVSNSIKLTSGSLIEVTKFPGYRLGSKIKGEVVSNVESELLCRAYFDGYLGDDPFDKEAKE
Aquilegia caerulea 4	Aqcoe5G399200.1	LEPKSGVSFPVKLADGKQLKALGIRKKTLLGLGIKIYSFGLYADNEKLKDLMRSKIKTAPAKPTKEMYQVAIDSDVGMMLRMVIVYGNLTMSMVKKNFDEGLGASIKKLNGGKKDDELTNKVMGTVSDSIKLSSGSVIEVTKYPGYTLETKVKGEVVSKVESELLSRAYFHMYLGDDPFDKDAKE
Thalassiosira pseudonana 6	Thaps3 22689	SVFIDGIAFPSSISKQTLIGGGTRFKWGFKVYGVGIYGEEKTVQKLKKQYTTEIPPALFEDFSQSKAAKTLLLRFHREVASSDVAEALGEALKPKVGKQTSDAFETFILNMIGGDILAKGSDIFIACKGEKVTASLTGGNASSSMNVKGLCPAIFMVYLGDNPVSQQAKE

## Sheet: Sheet1 (2)
Phenomics reveals a novel chloroplast fatty acid transporter in the marine diatom Skeletonema marinoi involved in temperature acclimation
Oskar N. Johansson1, Mats Töpel2,3, Jenny Egardt1, Matthew I.M. Pinder2, Mats X. Andersson1, Anna Godhe2, and Adrian K. Clarke1*
1Department of Biological and Environmental Sciences, University of Gothenburg, Box 461, 40530 Gothenburg, Sweden.
2Department of Marine Sciences, University of Gothenburg, Box 462, 40530 Gothenburg, Sweden.
3Gothenburg Global Biodiversity Center (GGBC), Box 461, 40530 Gothenburg, Sweden.
*Materials and correspondence: Adrian K. Clarke. Department of Biological and Environmental Sciences, University of Gothenburg, Box 461, 40530 Gothenburg, Sweden (adrian.clarke@bioenv.gu.se).
Correspondence should be addressed to A.K.C. (adrian.clarke@bioenv.gu.se).
Supplemental Dataset 2. Sequences of ABC transporter domains used in the phylogenetic analysis presented in supplemental figure S8.
Species name	Phytozome, NCBI or JGI Identifiers	Sequence
Skeletonema marinoi ABC	QAU36233.1	YLSVPTSDDGQVLGLTSQDRHNRLKYIFGPNELEQPIQRSLLSYIIEQFDDKLVRILLVVAMVSAFFGLLEVKEKVGEWGLELLQPLLKPLLHLLHHGDGDSSHSTKSSSIAEEVVKEAKNILSGKTESKELNDFGIKDLLEALVEPIVITTILVINALVGGYQSLNASKGISALKEMQASKAVVRVCRGGNDVDEVELDASSLVPGDVVRLSVGQKIPADIRLVSVSTSSFTVDEACLTGESDSVNKIPYKGDIKNDDMQNGGGTMGANSNGMLYGGTVITAGKGLGVVVRTGMDTEMGKIQRGVTEAASDEQAHRTPLAIKLDEFGDKLTIIIGLICVGVWVASIPKFNDPTFKQPIEGAIYYAKVAVALGVAAIQRLPAVITLCLSLGTRRMAKRN…
Thalassiosira pseudonana 1	Thaps3 268458	MSYIIEQFDDKLVRILLVVACVSAFFGLVELKEEMGEWALVEPIVITTILIINALVGGYQSLNASKGISALKQMQAQKASAIDEVEVDASSLVPGDVVILTVGQKIPADIRLMSVSTSTFTVDEACLTGESDSVPKIPYKGDVQNDEEHNGHHANGMLYGGTVITAGKGVGVVVRTGMDTEMGKIQCGVTEAASDENAHRTPLAIKLDEFGDTLTVVIGVICTAVWVASIPKFYDPTFKTPIEGAVYYAKVAVALGVAALPEGLPAVITLCLSLGTRRMAKRNVIVRKLQSVETLGCTSVICTDKTGTLTTNEMTAVSLVLLESDEEGGVLVAEHEVSGTSYSPIGTIKGVQHSSEIADNPKGSVSDVAAVASLCNDAIIAASKTYERMGEPTEAALCV…
Thalassiosira oceanica 1	EJK45223.1	YLNVPALDKGKTLLGLTEQDRQRRVAVYGKNELDQPPQRSLFSFILEQFDDKLVRILLAVALVSAFFGLLELKEEMGDVAGQMLHHILGLFHGEAGGPSASSASIAKEVVNEATTIVTGHSGDDTKLHKIGIKHVIEALVEPIVITTILVINALVGGYQSLDASKGISALKSMQADKAVIRVSSGDRSTFDEVEVDSSSLVPGDTVVLSIGEKVPADVRLVSVSTSTFTVDEACLTGESDSVAKTPYKGDPAKDPAPEGGSGSMGEFASGMLYGGTVITSGKGLGVVVRTGMSTEMGKIQKGVTDAAADENAQRTPLGVKLDEFGDMLSYIIGGICIAVWVASIPRFHDPMFKSPVEGAVYYAKVAVALGVAAIPEGLPAVITLCLSLGTRRMAKRNVI…
Phaeodactylum tricornutum 1	Phatr2 228	EGLSESQASARLVQFGKNSLEQSKSKSTWQLILEQFEDRLVQILLVVALLSGVFSYFEVRQSATAAAELATDEALWKSFVEPLVILAILVVNAAVGVWQSQSASDSLDALQRMQSATATVLRDGVWKSSLEASDLVPGDIIELRVGDKIPADSRLLSLQSSSLQIDEGSLTGESVTVGKLPGDEGRADSPNRPVQDQKGMLYSGTMVTSGSGKAVVVQTGMTTQFGKIQQGVTAAKAEQPKTPLAIKLDEFGETLTIIIGVICLAVWIVSIPKMNDPSFGSVWVGAVYYAKVAVALGVAAIPEGLPAVITLCLSLGTRRMAERNVIVRKLQSVETLGCTSVICTDKTGTLTTNEMTVVSLVLLEHDEVGEVSIRERIVEGFSYSPVGEVEGIQYNKEVK…
Fragilariopsis cylindrus 1	Fracy1 188159	TTTTDDNYLFNGLSSTKAKQLLEIYGKNELQDLPPPSYYELVKEQFEDQLVRILVFVAILSAILEYSTSSGSGNGNGITTESSIWHRFAEPVVISSLLIINAVVGVWQSKSASGSIEALKAMQPNICTVIRNNGTEYNDYPSCDLVVGDIIILKTGDKIPADARLVSYYKGRRTLMVDEASLTGESISVEKLICDNNNDGTTTQSKEESNNSISNHQFNDGMCYSGTTIVNGGGIAIVVATGSQTEFGKIQSGVMDAKKDNKTENKTPLTKQLDEFGNQLTKLIGLICGLVWIASIPKMLTSNIFNSKLEGIIYYTKVAVALGVAAIPEGLPAVITLCLSLGTRRMAQRNVIVRHLPSVETLGCVSVICSDKTGTLTTNEMTVISLLLFQKNQDQKQKQ…
Fragilariopsis cylindrus 2	Fracy1 156253	LFNGLSSTKAKQLLEIYGKNELQDLPPPSYYELVKEQFEDQLVRILVFVAILSAILEYSTSSGSGNGNGITTESSIWHRFAEPVVISSLLIINAVVGVWQSKSASGSIEALKAMQPNICTVIRNNGTEYNDYPSCDLVVGDIIILKTGDKIPADARLVSYYKGRRTLMVDEASLTGESISVEKLICDNNNDGTTTQSKEESNNSISNHQFNDGMCYSGTTIVNGGGIAIVVATGSQTEFGKIQSGVMDAKKDNKTENKTPLTKQLDEFGNQLTKLIGLICGLVWIASIPKMLTSNIFNSKLEGIIYYTKVAVALGVAAIPEGLPAVITLCLSLGTRRMAQRNVIVRHLPSVETLGCVSVICSDKTGTLTTNEMTVISLLLFQKNQDQKQKQNKRSKKND…
Fragilariopsis cylindrus 3	Fracy1 156272	VKEQFEDQLVRILVFVAILSAILEYSTSSGSGNGNGITTESSIWHRFAEPVVISSLLIINAVVGVWQSKSASGSIEALKAMQPNICTVIRNNGTEYNDYPSCDLVVGDIIILKTGDKIPADARLVSYYKGRRTLMVDEASLTGESISVEKLICDNNNDGTTTQSKEESNNSISNHQFNDGMCYSGTTIVNGGGIAIVVATGSQTEFGKIQSGVMDAKKDNKTENKTPLTKQLDEFGNQLTKLIGLICGLVWIASIPKMLTSNIFNSKLEGIIYYTKVAVALGVAAIPEGLPAVITLCLSLGTRRMAQRNVIVRHLPSVETLGCVSVICSDKTGTLTTNEMTVISLLLFQKNQDQKQKQNKRSKKNDKNNKNDSLSCLTEHTIDGVSYSPIGKINDLVFD…
Fragilariopsis cylindrus 4	Fracy1 187840	TTTTDDNYLFNGLSSTKAKQLLEIYGKNELQDLPPPSYYELVKEQFEDQLVRILVFVAILSAILEYSTSSGSGNGNGITTESSIWHRFAEPVVISSLLIINAVVGVWQSKSASGSIEALKAMQPNICTVIRNNGTEYNDYPSCDLVVGDIIILKTGDKIPADARLVSYYKGRRTLMVDEASLTGESISVEKLICDNNNDGTTTQSKEESNNSISNHQFNDGMCYSGTTIVNGGGIAIVVATGSQTEFGKIQSGVMDAKKDNKTENKTPLTKQLDEFGNQLTKLIGLICGLVWIASIPKMLTSNIFNSKLEGIIYYTKVAVALGVAAIPEGLPAVITLCLSLGTRRMAQRNVIVRHLPSVETLGCVSVICSDKTGTLTTNEMTVISLLLFQKNQDQKQKQ…
Fragilariopsis cylindrus 5	Fracy1 241503	TTTTDDNYLFNGLSSTKAKQLLEIYGKNELQDLPPPSYYELVKEQFEDQLVRILVFVAILSAILEYSTSSGSGNGNGITTESSIWHRFAEPVVISSLLIINAVVGVWQSKSASGSIEALKAMQPNICTVIRNNGTEYNDYPSCDLVVGDIIILKTGDKIPADARLVSYYKGRRTLMVDEASLTGESISVEKLICDNNNDGTTTQSKEESNNSISNHQFNDGMCYSGTTIVNGGGIAIVVATGSQTEFGKIQSGVMDAKKDNKTENKTPLTKQLDEFGNQLTKLIGLICGLVWIASIPKMLTSNIFNSKLEGIIYYTKVAVALGVAAIPEGLPAVITLCLSLGTRRMAQRNVIVRHLPSVETLGCVSVICSDKTGTLTTNEMTVISLLLFQKNQDQKQKQ…
Fragilariopsis cylindrus 6	Fracy1 135991	GLSSTKAKQLLEIYGKNELQDLPPPSYYELVKEQFEDQLVRILVFVAILSAILEYSTSSGSGNGNGITTESSIWHRFAEPVVISSLLIINAVVGVWQSKSASGSIEALKAMQPNICTVIRNNGTEYNDYPSCDLVVGDIIILKTGDKIPADARLVSYYKGRRTLMVDEASLTGESISVEKLICDNNNDGTTTQSKEESNNSISNHQFNDGMCYSGTTIVNGGGIAIVVATGSQTEFGKIQSGVMDAKKDNKTENKTPLTKQLDEFGNQLTKLIGLICGLVWIASIPKMLTSNIFNSKLEGIIYYTKVAVALGVAAIPEGLPAVITLCLSLGTRRMAQRNVIVRHLPSVETLGCVSVICSDKTGTLTTNEMTVISLLLFQKNQDQKQKQNKRSKKNDKNN…
Fragilariopsis cylindrus 7	Fracy1 188142	TTTTDDNYLFNGLSSTKAKQLLEIYGKNELQDLPPPSYYELVKEQFEDQLVRILVFVAILSAILEYSTSSGSGNGNGITTESSIWHRFAEPVVISSLLIINAVVGVWQSKSASGSIEALKAMQPNICTVIRNNGTEYNDYPSCDLVVGDIIILKTGDKIPADARLVSYYKGRRTLMVDEASLTGESISVEKLICDNNNDGTTTQSKEESNNSISNHQFNDGMCYSGTTIVNGGGIAIVVATGSQTEFGKIQSGVMDAKKDNKTENKTPLTKQLDEFGNQLTKLIGLICGLVWIASIPKMLTSNIFNSKLEGIIYYTKVAVALGVAAIPEGLPAVITLCLSLGTRRMAQRNVIVRHLPSVETLGCVSVICSDKTGTLTTNEMTVISLLLFQKNQDQKQKQ…
Fragilariopsis cylindrus 8	Fracy1 226619	RIYGKNELQDLPPPSYYELVKEQFEDQLVRILVFVAILSAILEYSTSSGSGNGNGITTESSIWHRFAEPVVISSLLIINAVVGVWQSKSASGSIEALKAMQPNICTVIRNNGTEYNDYPSCDLVVGDIIILKTGDKIPADARLVSYYKGRRTLMVDEASLTGESISVEKLICDNNNDGTTTQSKEESNNSISNHQFNDGMCYSGTTIVNGGGIAIVVATGSQTEFGKIQSGVMDAKKDNKTENKTPLTKQLDEFGNQLTKLIGLICGLVWIASIPKMLTSNIFNSKLEGIIYYTKVAVALGVAAIPEGLPAVITLCLSLGTRRMAQRNVIVRHLPSVETLGCVSVICSDKTGTLTTNEMTNDSLSCLTEHTIDGVSYSPIGKINDLVFDKYDKELYSSS…
Pseudo-nitzschia multiseries 1	Psemu1 187628	IKEQFEDRLVRILMGVAVLSALLEYTSSGGGGAVAESLWHRFAEPIVISSLLVINASVGVWQSKSAGNSIEALKAMQPSVCTAEEIADYPSADLVPGDLIVLKTGDKIPADCRLVRYYQGRRSLAVDETCLTGESIAVEKLLGQEGLAPSKAPVQSQSGMVFSGTTVVSGAAVALVVATGESTEFGRIQSGVLEAKRDSHDQKTPLAQQLDDFGNQLTGLIGVICAAVWFASIPKMMAKDSTVFSSPFEGMVYYAKVAVALGVAAIPEGLPAVITLCLSLGTRRMAQRNVIVRNLPSVETLGCVSVICSDKTGTLTTNEMTVKSLVLLEKSKTNPIVEHSVEGVSYSPYGSIGGIVSDGFALLSDVAAVAALCNDARIMGNDHDGKDSSNLHDFERTGE…
Thalassiosira pseudonana 2	Thaps3 37662	MHTGLSNQQASALLSQIGPNSLQPPRKKTMWELWLHQFDDGLVKILVSVAFASAAFIRSTILQSFVEPFIIVAILLLNACVGVWQDLSARSSLEALKKMQPRKATVLRYDEDTNNNYSDWITDYDATQLVPGDIIRLRVGEYIPADARLASLTSSTMYVDESSLTGESVSVGKLPGDEGLPAGDDKKTIPIQDQSSMLFSGSLVTRGSGTALVVRTGTSTQMGKIQSTLAEAQSETDERKTPLGEQLDQFGTTLSYVIGGICLAVWIASVPRFSDSAFSTWLEGAIYYAKVGVALGVAAIPEGLPAVITLCLSLGTRRMAERNVIVRKLPSVETLGCTSVICTDKTGTLTSNQMTSVSLVLLETTENGIELVEHEITGSSYNPFGSAVGIDRSETVRLP…
Ostreococcus lucimarinus 1	29095.2.0.231	DSDETVGIASASVDDRRARAGGHNELEREPGKALWRLVLEQFDDALVKVLLAAAAVSLALAYAEGGAEEGLAAYAEPAVIALILVLNAIVGVWQESNAERALDALKEMQSEHAKCLRDGRWNGSLEARELVPGDVVELKTGDRVPADCRVIRLKTATVRVEQASLTGESVAVDKRVESVKDEDIELQGKTCMLFAGTAVSNGCCLCVVNSTGMSTEIGKIQSQIKEASEEEEDTPLKQKLDRFGESLTMMIGVICLLVWLINYRHFVQFEFKAGSTIPSVAFDLVKCTYYFKIAIALAVAAIPEGLPAVITTCLALGTRKMAKKNAIVRKLPSVETLGCTSVICSDKTGTLTTNQMSAVKLITVRDETHLTTYTVEGTTYNPTEGGVVGAPKKLDASLR…
Zea mays 1	GRMZM2G162426_P01	GVSADRGLSSEEAAARLQRHGPNELERHAPPSVWKLVLEQFNDTLVRILLLAAVVSFVLALYDGAEGGEVGLTAFVEPLVIFLILIVNAVVGVWQESNAEKALEALKEIQSEHATVRRDGRWSHGLPARDLVPGDIVELRVGDKVPADMRVLQLISSTLRVEQGSLTGETASVNKTSHKIELEDTDIQGKECMVFAGTTVVNGSAVCVVTGTGMATEIGKIHAQIQEASQEEDDTPLKKKLNEFGEALTAIIGVICALVWLINLKYFLSWEYVDGWPTNFKFSFEKCTYYFEIAVALAVAAIPEGLPAVITTCLALGTRKMAQKNALVRKLPSVETLGCTTVICSDKTGTLTTNQMSAVKLVAIGRWPDTLRSFKVDGTTYDPTDGKIHDWPSLSMDEN…
Oryza sativa 1	Os03g17310.1	GVAADRGLSSEEAAARLRRYGPNELERHAAPSVWKLVLEQFDDTLVRILLAAAVVSFVLALYDGAEGGEVGATAFVEPLVIFLILIVNAVVGVWQESNAEKALEALKEIQSEHATVKRDGRWSHGLPARDLVPGDIVELRVGDKVPADMRVLQLISSTLRVEQGSLTGETASVNKTSHKIELEDTDIQGKECMVFAGTTIVNGSAVCVVTGTGMDTEIGKIHAQIQEASQEEDDTPLKKKLNEFGEALTAIIGVICALVWLINVKYFLTWEYVDGWPRNFKFSFEKCTYYFEIAVALAVAAIPEGLPAVITTCLALGTRKMAQKNALVRKLPSVETLGCTTVICSDKTGTLTTNQMSAVKLVAIGRWPDTLRSFKVDGTTYDPSDGKINEWPSLSMDEN…
Aquilegia caerulea 1	Aqcoe2G171700.2	KVDKHQGLTTQEVEKRQQIYGLNELEKHDGPSIWKLVLDQFNDTLVRILLVAAVISFVLAWYDGDEGGEMGITAFVEPLVIFLILIVNAIVGVWQETNAEKALEALKEIQSEHANVIRNGKRIPDLPAKELVPGDIVELRVGDKIPADLRLLTLITSTVRVEQSSLTGESEAVNKTNKPVSVDTDIQGKRCMLFAGTTVVNGNCICLVIQTGMNTEIGSLHSQIQEASQSEEDTPLKKKLNEFGEMLTAIIGVICALVWLINVKYFLTWEYVDGWPTNFHFSFEKCTYYFEIAVALAVAAIPEGLPAVITTCLALGTRKMAQKNALVRKLPSVETLGCTTVICSDKTGTLTTNQMAVSKLVALGTRKDMIRTFRVDGTTYSPGDGKIHNWPAGRMDANL…
Arabidopsis thaliana AT1G07810.1	AT1G07810.1	VVSREKGLSSDEVLKRHQIYGLNELEKPEGTSIFKLILEQFNDTLVRILLAAAVISFVLAFFDGDEGGEMGITAFVEPLVIFLILIVNAIVGIWQETNAEKALEALKEIQSQQATVMRDGTKVSSLPAKELVPGDIVELRVGDKVPADMRVVALISSTLRVEQGSLTGESEAVSKTTKHVDENADIQGKKCMVFAGTTVVNGNCICLVTDTGMNTEIGRVHSQIQEAAQHEEDTPLKKKLNEFGEVLTMIIGLICALVWLINVKYFLSWEYVDGWPRNFKFSFEKCTYYFEIAVALAVAAIPEGLPAVITTCLALGTRKMAQKNALVRKLPSVETLGCTTVICSDKTGTLTTNQMAVSKLVAMGSRIGTLRSFNVEGTSFDPRDGKIEDWPMGRMDANL…
Arabidopsis thaliana AT1G07670.1	AT1G07670.1	GVSREKGLSTDEVLKRHQIYGLNELEKPEGTSIFKLILEQFNDTLVRILLAAAVISFVLAFFDGDEGGEMGITAFVEPLVIFLILIVNAIVGIWQETNAEKALEALKEIQSQQATVMRDGTKVSSLPAKELVPGDIVELRVGDKVPADMRVVALISSTLRVEQGSLTGESEAVSKTTKHVDENADIQGKKCMVFAGTTVVNGNCICLVTDTGMNTEIGRVHSQIQEAAQHEEDTPLKKKLNEFGEVLTMIIGLICALVWLINVKYFLSWEYVDGWPRNFKFSFEKCTYYFEIAVALAVAAIPEGLPAVITTCLALGTRKMAQKNALVRKLPSVETLGCTTVICSDKTGTLTTNQMAVSKLVAMGSRIGTLRSFNVEGTSFDPRDGKIEDWPTGRMDANL…
Medicago truncatula 1	Medtr7g100110.1	KVSVKTGLSHDEVENRRKIYGFNELEKHDGQSIWKLVLEQFNDTLVRILLAAAIISFVLAWYDGDEGGEMEITAFVEPLVIFLILIVNAIVGVWQESNAEKALEALKEIQSEQASVIRNNEKIPSLPAKDLVPGDIVELKVGDKVPADMRVVELISSTLRLEQGSLTGESEAVNKTNKPVAEDADIQGKKCIVFAGTTVVNGHCFCLVTQTGMDTEIGKVHNQIHEASQSEEDTPLKKKLNEFGERLTMMIGLICILVWLINVKYFLTWDYVDDGWWPTNFKFSFEKCTYYFEIAVALAVAAIPEGLPAVITTCLALGTRKMAQKNALVRKLPSVETLGCTTVICSDKTGTLTTNQMAVSKLVAIGTNVDALRAFKVEGTTYNPNDGQIENWPAGQLDA…
Glycine max 1	Glyma.03G175200.1	KVNVKVGLNPDEVENRRKIHGLNELEKHDGQSIWSLVLEQFNDTLVRILLVAAIISFVLAWYDGDEGGEMEITAFVEPLVIFLILIVNAIVGVWQESNAEKALDALKEIQSEHAVVIREGAKIPNLPAKELVPGDIVELKVGDKVPADMRVVELISSTLRLEQGSLTGESEAVNKTNKRVDEDADIQGKRCMVFAGTTVVNGNSICLVTQTGMDTEIGKVHMQIHVASQSEEDTPLKKKLNEFGEKLTLIIGLICILVWLINVKYFLSWEYVDGWPRNFKFSFEKCTYYFEIAVALAVAAIPEGLPAVITTCLALGTRKMAQKNALVRKLPSVETLGCTTVICSDKTGTLTTNQMAVAKLVAVGHNVDTLRAFKVEGTTYNPADGQIENWPTGGLDANL…
Glycine max 2	Glyma.19G175900.1	KVNVKVGLNHDEVENRRKIYGLNELEKHEGQSIWSLILEQFNDTLVRILLAAAIISFVLAWYDGDEGGEMEITAFVEPLVIFLILIVNAIVGVWQESNAEKALDALKEIQSEHAVVIREGAKISNLPAKELVPGDIVELKVGDKVPADMRVVELISSTLRSEQGSLTGESEAVNKTNKRVDEDADIQGKRCMVFAGTTVVNGNCICLVTQTGMDTEIGKVHMQIHVASQSEEDTPLKKKLNEFGEKLTMIIGLICILVWLINVKYFLSWEYVDGWPRNFKFSFEKCTYYFEIAVALAVAAIPEGLPAVITTCLALGTRKMAQKNALVRKLPSVETLGCTTVICSDKTGTLTTNQMAVAKLVAIGHNVDTLRAFKVEGTTYNPADGQIENWPTSGLDANL…
Aquilegia caerulea 2	Aqcoe1G479900.1	KVDKELGLRVEDVEERRKIHGLNELEKHDGVSIWSLILEQFNDTLVRILLAAAVISFVLAWYDGDEGGEMGITAFVEPLVIFLILIVNAIVGVWQESNAEKALEALKEIQSEHATVIREGKKIHNLPAKELVPGDIVELRVGDKVPADMRVLSLISSTIRIEQCSLTGESEAVNKTNKAVAVETDIQGKKCMVFAGTTVVNGNCICLVTQTGMNTEIGKVHSQIHAAAQEEEDTPLKKKLNEFGESLTIIIGIICALVWLINVKYFLTWEYVDGWPANFKFSFEKCTYYFEIAVALAVAAIPEGLPAVITTCLALGTRKMAQKNALVRKLPSVETLGCTTVICSDKTGTLTTNQMAVAKLVAMGPSTNAVRSFKVDGTTYSPIDGKIHNFPSGRMDVNL…
Selaginella moellendorffii 1	170407.v1.91	ITDLAHGLSKSSVEKRRELYGWNELEKENGKPMWKLVLEQFDDMLVKILLVAAVLSFFLTYLDGQKSGESDLTAYVEPLVIFLILIINAVVGVWQETNAESALEALKEMQPEHAKVLRDGHWIPDLAARELVPGDVVELRVGDKVPADMRIAVLRTSTLRVEQSSLTGESAAVVKSTQAVELADVELQAKECMVFSGTTIVNGCCVGVVVSTGMFTEIGKIQAQIQEASMQDDDTPLKKKLDEFGERLTVVIGVICLLVWIINYKYFLTWDYADGWPTNVRFSFEKCTYYFEIAVALAVAAIPEGLPAVITTCLALGTRKMAQKNAIVRKLPSVETLGCTTVICSDKTGTLTTNQMSVMQLVGSGIHPADMEEFRVEGTTYNPEDGGITGYNPGMMSKN…
Physcomitella patens 1	Pp3c9_16670V3.4	EVDVRSGLSQSSIAKRRKQYGWNELEKEPGKPMWKLVLEQFDDMLVKILLVAALISFILAYIDGHSPDTSGIGAYVEPLVILFILILNAIVGVWQESNAENALEALKEMQSENAKVFRDGKYISDLPARELVPGDIVELRVGDKVPADMRIVKLKTSTVRVEQSSLTGESMSVTKTSYAVEENIELQGKECMVFAGTTIVNGCFLSVVITTGMKTEIGKIQSQIQEASLEEADTPLKKKLDEFGELLTKVIGVICLLVWIINYKYFLSWEMKDGWPTNFQFSFEKCTYYFKIAVALAVAAIPEGLPAVITTCLALGTRKMAAKNAIVRKLPSVETLGCTTVICSDKTGTLTTNQMSVTDLVLNGPAAGVTRQFHVEGTTYSFLDGKIAGLRIGQLDPNI…
Physcomitella patens 2	Pp3c15_16420V3.2	EVDVKSGLSQSSIENRRKQYGWNELEKEPGKPMWKLVLEQFDDMLVKILLVAALISFILAYTDGYSADESGIGAYVEPLVILFILILNAVVGVWQESNAERALEALEEMQSEHAKVIRDGEFISNLPARELVPGDIVELRVGDKVPADMRIVKLKTSTVRVEQSSLTGESMSVVKTTHSVKENIELQGKECMVFAGTTIVNGSFLSMVMTTGMKTEIGKIQSQIQEASKEEADTPLKKKLDEFGELLTKVIGVICLLVWVINYKYFLSWEMKDGWPRNFQFSFEKCTYYFKIAVALAVAAIPEGLPAVITTCLALGTRKMAAKNAIVRKLPSVETLGCTTVICSDKTGTLTTNQMSVTELILNGPAAGVTRDFHVEGTTYSFLDGKIEGLSVGQLDPNM…
Physcomitella patens 3	Pp3c11_18120V3.14	DVDPKKGLSKSVVQSSRAKYGWNELQKEPGKPMWKLVLEQFDDTLVKILLFAAFVSLVLAYIDDHSAEEGATAYVEPMVIVMILILNAIVGVWQESNAENALEALKEMQSAQAEVIRDGVAISDLPARELVPGDIVELRVGDKVPADMRVISLKTSTVRVEQSSLTGESMAVLKSNQNVEEEIELQGKECMVFAGTVVVNGCFVSVVVSTGMNTEIGKIQSQIAEASLEEADTPLKKKLDEFGERLTKVIGVICVLVWMINYEHFLSWDMKNGFPTNIRFSFEKCTYYFKIAVALAVAAIPEGLPAVITTCLALGTKKMAAKNAIVRKLPSVETLGCTTVICSDKTGTLTTNQMSVTELVLNGAEPGVTRNFHVGGTSYDFQDGVIESLEPGNLDRNLE…
Selaginella moellendorffii 2	166180.v1.91	GVDPSKGLSGEEVIARRERYGWNELKRERGKPLWKLVLEQFDDTLVRILLGAAVVSFLLTYIDGKNKGAESELTAYVEPLVIVMILIINAVVGVWQESNAERALEALKEMQPENAKVLRDGQLLGDLPARELVPGDVVELRVGDKVPADMRIASLKTSTFRIEQSSLTGESVPVIKGLQAVESEDIELQGKDCMVFAGTTVVNGSCFCIVTSTGMNTEIGKIQAQIQEAALEEDDTPLKKKLDEFGERLTFVIGMICLLVWVINYKYFLSWDVVGGWPRNVRFSFEKCTYYFEIAVALAVAAIPEGLPAVITTSLALGTRKMAQKNAIVRKLPSVETLGCTTVICSDKTGTLTTNQMSVMEFAGNGGSAGEVREFSVEGTTYNPDDGEILGLPVSMDRN…
Glycine max 3	Glyma.07G053100.4	GVKLDKGLSTYEVQKRHEKYGMNELAKEKGKPLWELVLEQFDDMLVKILLAAAFISFLLAYFHGSDSGESGFEAYVEPLVIILILVLNAIVGVWQENNAEKALEALKELQSESGKVLRDGYFVPDLPAKELVPGDIVELHVGDKVPADMRVAALKTSTLRVEQSSLTGEAMPVLKGTNPVFLDDCELQAKENMVFAGTTVVNGSCVCIVITTGMDTEIGKIHKQIHEASQEESDTPLRKKLDEFGNRLTTAIGLVCLIVWVINYKNFISWEVVDGWPSNINFSFQKCTYYFKIAVSLAVAAIPEGLPAVITTCLALGTRKMAQKNAIVRKLPSVETLGCTTVICSDKTGTLTTNQMAVTEFFTLGGKTTASRLISVEGTTYDPKDGGILDWGCYNMDAN…
Glycine max 4	Glyma.16G022200.7	GVKLDKGLSTYEVQKRLEKYGWNELAKEKGKPLWELVLEQFDDMLVKILLAAAFISFLLAYFHGSDSEESGFEAYVEPLVIILILVLNAIVGVWQENNAEKALEALKELQCESGKVLRDGYFVPDLPARELVPGDIVELHVGDKAPADMRVAALKTSILRVEQSSLTGEAMPVLKGTNPVFLDDCELQAKENMVFAGTTVVNGSCVCIVITTGMDTEIGKIQKQIHEASQEESDTPLKKKLDEFGNRLTTAIGLVCLIVWVINYKNFISWDVVDGWPSNIKFSFQKCTYYFKIAVALAVAAIPEGLPAVITTCLALGTRKMAQKNAIVRKLPSVETLGCTTVICSDKTGTLTTNQMAVTEFFTLGGKTTASRLIGVEGTTYDPKDGGIVDWGCYNMDVN…
Aquilegia caerulea 3	Aqcoe5G468300.3	NVKLEKGLSSYDVENKREKCGWNELDKQKGKPLWKLVLEQFDDMLVKILLVAAFISFVLAYLHGHESGEAGFEAYVEPFVIVLILVLNAVVGVWQETNAEKALEALKELQSESAKVLRDGYYVPDLPARELVPGDIVELRVGDKVPADMRVAVLKTSILRVEQSSLTGEAMPVIKSTNPVFMDDCELQAKECMVFAGTTIMNGSCICVVVSTGMSTEIGKIQTQIHEASLEETDTPLKKKLDEFGGRLTTAIGIVCLIVWVINYKNFLTWDVVNGWPTNFRFSFEKCTYYFKIAVALAVAAIPEGLPAVITTCLALGTRKMAKKNAIVRKLPSVETLGCTTVICSDKTGTLTTNQMSVSQFFTLGGKTTISRIFNVEGTTYDPKDGGILDWTCYNMDAN…
Arabidopsis thaliana AT4G00900.1	AT4G00900.1	KTRLDKGLTSEDVQIRRQKYGFNELAKEKGKPLWHLVLEQFDDTLVKILLGAAFISFVLAFLGEEHGSGSGFEAFVEPFVIVLILILNAVVGVWQESNAEKALEALKEMQCESAKVLRDGNVLPNLPARELVPGDIVELNVGDKVPADMRVSGLKTSTLRVEQSSLTGEAMPVLKGANLVVMDDCELQGKENMVFAGTTVVNGSCVCIVTSIGMDTEIGKIQRQIHEASLEESETPLKKKLDEFGSRLTTAICIVCVLVWMINYKNFVSWDVVDGYKPVNIKFSFEKCTYYFKIAVALAVAAIPEGLPAVITTCLALGTRKMAQKNAIVRKLPSVETLGCTTVICSDKTGTLTTNQMSATEFFTLGGKTTTTRVFSVSGTTYDPKDGGIVDWGCNNMDA…
Chlamydomonas reinhardtii 1	Cre05.g242350.t1.2	DVDPKTGLTDQKVEEKRATYGYNELEKESKQSIWAMIVEQFEDTLVRILLLAAVVSFALAYFEEGAHEEGLRAFIEPLVILLILILNAGVGVWQESNAESALEALKELQTETAHVTRNGKMVSDLPSRELLPGDIVHLHVGDRVPADCRVLALRTATCRVEQASLTGESVAVNKGSDPVADPNCELQSKECMLFAGTAIANGSCSAVVTSIGMGTEIGKIQEQISAAAKEDDDTPLKKKLDEFGEMLAKVIAAICVVVWLINYEHFVTFTWKPEGGLPGVAFNLSKATYYFKIAVALAVAAIPEGLPAVITTCLALGTRTMAKKNAIVRKLPSVETLGCTTVICSDKTGTLTTNQMSAVALAAMGSDGASVRRWAVAGHTYCPDDGEVVGLGHAAALDK…
Volvox carteri 1	0073s0016.1	DVDVKEGLTDEKVAARRAQYGYNELEKEAKQSIWAMIAEQFEDTLVRILLLAAIVSFGLAWFEEDSHEEGIRAFIEPLVILLILVLNAAVGVWQESNAESALEALKELQTETAHVTRNGKLLSDLPARELLPGDVVHLHVGDKVPADCRMVALKTATVRAEQASLTGESVAVNKSTDPVADPNCELQAKECMVFAGTAIANGSCTAVVTSIGMATEIGKIQAQISEAAKEDDDTPLKKKLNEFGEMLAKVIAAICVIVWLINYHHFLTITFKPEGGLPTFSFNLSKATYYFKIAVALAVAAIPEGLPAVITTCLALGTRTMAKKNAIVRKLPSVETLGCTTVICSDKTGTLTTNQMSAVALTAFEGPNGTSMRRWVVAGHTYNPDEGEVEGLAPGAALD…
Micromonas pusilla 1	CCMP1545 36018.3.0.228	GVDPANGLTSAAARDALARHGPNELDKEDGKPLWKLVLEQFDDALVKILLAAAAVSFALVWVEDRAPGAPIDLVDFVEPGVILLILILNAIVGVWQESNAENALEALKEMQSDTARVLRDGKWDHAFQARDLVPGDVVEVRTGDRVPADARVVTLKTATIRLEQASLTGESVAVNKDIDAIDDPDAELQAKGCMLFGGTAASQGACVAIVTHTGMRTEIGKIQAQIQAASEEEEDTPLKQKLDRFGDQLTWGIGLVCLFVWLMNYQFFISWKRAPGSFVPYDVEFNFAKCTFYFKIAVALAVAAIPEGLPAVITTCLALGTRKMAKKNAIVRKLQSVETLGCTSVICSDKTGTLTTNNMSAVKLVVPTIKPDVLKTYDVTGTSYDASDGAVVGAPKPTK…
Micromonas sp. 1	97933.3.0.229	GVDPETGLDETKIAKLRSEYGFNELDKEEGKPLWKLVLEQFDDALVKILLVAALVSFVLAFTEERAPGVELSLVDFVEPGVILLILVLNAIVGVWQESNAESALEALKEMQSETARCLRAGEWISDLPARELVPGDVVEVRTGDRVPADCRVIRLKTATIRLEQASLTGESVAVNKTTEPVADAGCELQGKECVLFGGTSVSQGACVAAVIDTGMRTEIGKIQAQIQAAAEEEDDTPLKQKLDTFGDQLTLMIGVICLLVWLMNYHFFISWKWGGLSDPFSITEVDFNFAKCTFYFKIAVALAVAAIPEGLPAVITTCLALGTRKMAKKNAIVRKLQSVETLGCTSVICSDKTGTLTTNNMSAVRLVVQGTSYDPSDGGVVGLVGGSLDACVTAVSRVC…
Selaginella moellendorffii 3	78895.v1.91	DVDISKGLNRDAIDKKRTTYGWNELQKPEGTSFWKLVLEQFDDTLVQILLAAAGVSFALAFSELEPGSKLGPGAFTEPLVILSIIILNAVIGVWQESKAESTLQALKEMQSEEARVLRDGKEIVDLPARELVPGDIVELRAGDKASADMRVAFLKSGTIRLQQAALTGESQPVLKQPDSESDEEVEIQGKDNMVFAGTTVTNGSCICIVTDTGMATEIGKIQTQIQDASLSDYDSPLTRKLDEFADVLTKVVAAICGIVWVVNYKYFLTWDVSNGLPSNVQFDVGQATYYFKVAVALAVAAIPEGLPAVITTCLALGTRRMAEENAIVRKLPSVETLGCTTVICSDKTGTLTTNQMSVVQLLAVEGPDELRTFRVTGTSYDPDDGHVIGLPSELDHNLR…
Thalassiosira oceanica 2	EJK45298.1	EVDTAVGLSSAQVEARRAEYGWNELDKEDPTPLWELVLEQFDDTLVKILLAAAGVSFALAYFDDAGEHADEEGILAYIEPIVILVILVLNAIVGVWQEANAEAALEALKELQSEHARVLRDGKMGTVCSRELVPGDVVEVKVGDRVPADTRVSELRTTSLRIDQSQLTGESQSVAKDPAAPNVKDDELVVQAKTNIMFATTTVVGGIARGIVTDIGMATEIGKIQQAVQSAGEDEEDTPLKKKLNEFGDMLSQVIGVICILVWAINYSHFFDPVHGSVFKGCIYYFKIAVALAVAAIPEGLPTVITTCLALGTRKMAAKNAIVRKLPSVETLGCTNVICSDKTGTLTTNEMSCVEIVLPGSKAEMSAHAVSGITYAPVGTIEPAVDFGKSPAQLGMLSS…
Thalassiosira pseudonana 3	Thaps3 204	GVDLSKGLSTAEVEAKREEFGWNELDKEESTPLWKLVLEQFDDTLVKILLAAAAVSFALAFFDDSGSHSDEEGILAYVEPIVILIILILNAMVGVWQESNAEAALEALKELQSETARVLRDGKMATINSREIVPGDIIEVKVGDRVPADTRVTELKTTSLRIDQSQLTGESQSVAKFPEVPNVGEDELVVQAKTNIMFATTTVVGGIARGIVTDIGMKTEIGKIQLAVQGAAEDEEDTPLKKKLDEFGDMLSQVIGVICLLVWAINYNHFFDPVHGSVFNGCIYYFKIAVALAVAAIPEGLPTVITTCLALGTRKMAAKNAIVRKLPSVETLGCTNVICSDKTGTLTTNEMSCVEVVLPEGKNEMTTRVVSGITYAPTGEISPPVDFVKSSAQLSMLSS…
Pseudo-nitzschia multiseries 2	Psemu1 34389	KVTLEQGLSEARVEELRKIHGTNELEHEEKTPLWQLVLEQFDDKLVQILLGAALLSFILAFFEEVDHWVEAFVEPAVILLILIINAIVGVWQESNAENALEALKKMQSLHAPCLRDGVWHDALPTEELVPGDIVKISVGDRAPADVRLCKLITATLRSDEGALTGESETVLKTSNAIASGEKISDQKNMVFAGTTISGGKAIGVVTATGMATEIGKIQSAVTEASEDAEKTPLNQKLDEFGDLLTQVITGICVLVWVMNFNQFSDPVFGGVFKGCIYYLKIAVALGVAAIPEGLPAVITLCLALGTKKMVKRNAIVRKLPSVETLGCCTVICSDKTGTLTTNQMVVEALVVPDAEEGAIEEYRVTGTEYAPTDGEIQNYTSTTGNLEQLANVCALCNEA…
Fragilariopsis cylindrus 9	Fracy1 210916	HTDLKSGLSTDRVHALRATYGSNELEKEERTPLWKLVLEQFDDKLVQILLFAALLSFVLAFFEDIEGGHWIEAFVEPAVILLILIINAIVGVWQESNAENALEALKKMQSLHTPCLRGGIWYDQLPTEELVPGDIVKISVGDRSPADCRLVSFITATLRADEGALTGESETVLKQLEPTSSNSSNKSSISDQKNMVFAGTTISGGKAIGIVCSIGMKTEIGKIQSAVSEASEEQEKTPLTQKLDEFGDLLTKVITAICVLVWVMNYNKFFDPVFGGIFKGCIYYLKIAVALGVAAIPEGLPAVITLCLALGTKKMVKRNAIVRRLPSVETLGCCTVICSDKTGTLTTNQMVVESIDDYSGNNIREYHITGTEYSPTDGAIQDYNTSADTSNGSSLEMMA…
Fragilariopsis cylindrus 10	Fracy1 156270	HTDLKSGLSTDRVHALRATYGSNELEKEERTPLWKLVLEQFDDKLVQILLFAALLSFVLAFFEDIEGGHWIEAFVEPAVILLILIINAIVGVWQESNAENALEALKKMQSLHTPCLRGGIWYDQLPTEELVPGDIVKISVGDRSPADCRLVSFITATLRADEGALTGESETVLKQLEPTSSNSSNKSSISDQKNMVFAGTTISGGKAIGIVCSIGMKTEIGKIQSAVSEASEEQEKTPLTQKLDEFGDLLTKVITAICVLVWVMNYNKFFDPVFGGIFKGCIYYLKIAVALGVAAIPEGLPAVITLCLALGTKKMVKRNAIVRRLPSVETLGCCTVICSDKTGTLTTNQMVVESIDDYSGNNIREYHITGTEYSPTDGAIQDYNTSADTSNGSSLEMMA…
Aquilegia caerulea 4	Aqcoe6G272600.1	GVDQTKGLNDSQVANNARIYGRNVLPQEESTPFWRLVLKQFDDLLVKILIAAALVSFILALVDGETGLTAFLEPSVILMILAANAAVGVITETNAEKALEELRAYQAEVATVLRNGCFSILPATDLVPGDIVEVGVGCKVPADMRTVEMLGNQLRVDQAILTGESCSVAKELESTSATNAVFQDKTNILFSGTVVVAGRARAVVVGVGSSTAMGGIRDAMLRTTDEVTPLKKKLDEFGTFLAKVIAGICVLVWIVNIGHFRDPAHGGFLRGAIHYFKIAVALAVAAIPEGLPAVVTTCLALGTKRMARLNAIVRSLPSVETLGCTTVICSDKTGTLTTNMMSVSKICVISSVNHGAITAEYRVSGTTYAPEGIILDGSGLQLEFPAQCPCLLHIAMCSA…
Glycine max 5	Glyma.04G046700.4	GVDPTKGLSDAEVVQHARLYGKNVLAEDQRVPFWKMVLKQFDDLLVKILIAAALISFILALINGETGLMAFLEPSVILMILAANAAVGVITETNAEKALEELRAYQADVATVLRNGCFSILPATELVPGDIVEVSVGCKIPADMRMIEMLSNQVRVDQAILTGESSSVEKELKTTTTTNAVYQDKTNILFSGTVMVAGRARAVVVGVGPNTAMGSIRDSMLRTEDEVTPLKKKLDEFGTFLAKVIAGICVLVWIVNIGHFRDPSHGGFLRGAIHYFKIAVALAVAAIPEGLPAVVTTCLALGTKRMAKLNAIVRSLPSVETLGCTTVICSDKTGTLTTNMMSVAKVCVVESAKRGPVVSEYSVSGTTYAPEGIIFDSTGLQLDFPAQLPCLLHMAMCSA…
Medicago truncatula 2	Medtr3g103270.1	GVDPTKGLSDTQVAQHGRLYGTNVLHEDQRAPFWKLVLKQFDDLLVKILIAAALISFILALINGETGLMAFLEPSVILMILAANAAVGVITETNAEKALEELRAYQADVATVLRNGCFSILPATELVPGDIVEVSVGCKIPADMKMIDMLSNEVRVDQAILTGESSSVEKELKTTTAANAVYQDKTNILFSGTVVVAGRARAVVVGVGPNTAMGSIRDSMLQTEDEVTPLKKKLDEFGTFLAKVIAGICVLVWIVNIGHFRDPSHGGFVHGAIHYFKIAVALAVAAIPEGLPAVVTTCLALGTKRMARLNAIVRSLPSVETLGCTTVICSDKTGTLTTNMMSVAKICIVESSKSSPFVTEYGVSGTTYAPEGIIFDKAGVQLDTPAQLQCLLHMAMCSA…
Arabidopsis thaliana AT1G10130.1	AT1G10130.1	GVDPTKGLSDSQVVHHSRLYGRNVLPEEKRTPFWKLVLKQFDDLLVKILIVAAIVSFVLALANGETGLTAFLEPFVILLILAANAAVGVITETNAEKALEELRAYQANIATVLRNGCFSILPATELVPGDIVEVTVGCKIPADLRMIEMSSNTFRVDQAILTGESCSVEKDVDCTLTTNAVYQDKKNILFSGTDVVAGRGRAVVIGVGSNTAMGSIHDSMLQTDDEATPLKKKLDEFGSFLAKVIAGICVLVWVVNIGHFSDPSHGGFFKGAIHYFKIAVALAVAAIPEGLPAVVTTCLALGTKKMARLNAIVRSLPSVETLGCTTVICSDKTGTLTTNMMSVSKICVVQSAEHGPMINEFTVSGTTYAPEGTVFDSNGMQLDLPAQSPCLHHLAMCSS…
Oryza sativa 2	Os03g52090.1	GVDPTKGLSDEQVASGSKLLVKSCCWWSSMLGFTAKTSCPKKKNITNTPSVYMSVLILTDQARGTPFWKLVLKQFDDLLVKILIAAAVISFLLARMNGETGLAAFLEPSVIFLILAANAAVGVITETNAEKALEELRAYQADVATVLRNGCFSILPATELVPGDIVEVGVGCKVPADMRTIEMLSHQLRVDQAILTGESCSVAKELESTSTMNAVYQDKTNILFSNITNRDNLHLNEYGHFLLSIRFIAVILYLLSAFFASKGTVVVAGRARAVVIGVGSNTAMGSIRDAMLRTEDEATPLKKKLDEFGTFLAKKHRFLKLHRTLFSFQVAVALAVAAIPEGLPAVVTTCLALGTKRMARLNAIVRSLPSVETLGCTTVICSDKTGTLTTNMMSVSKVC…
Selaginella moellendorffii 4	122175.v1.91	RVDPSHGLADSQVEEARSLYGCNGMLQIAGASFWKLVLKQFDDLLVKILIFAAITSLVLAVVDGETGFTAFVEPFVILLILAANATVGVVTETNAEKALKELKAYQADVATVLRNGLLSIVPASNLVPGDIVEVAVGCKVPADMRVIDMLSSSALRVDQAILTGESSSVAKELEENPVINPVYQDKTSILFSGTNVTAGRARAIVVATGSETAMGKIHSAMSEVTEEMTPLKKQLDNFGEFLSKVIAGICVLVWVVNIGHFRDPAHGGILRGAIYYLKIAVALAVAAIPEGLPAVVTTCLALGTKRMASLNAIVRSLPAVETLGCTTVICSDKTGTLTTNMMSVTKICVVESAATLSEFTVTGTSYAPDGVIQNANNQQIDYPAALPSLVQAAICSSLC…
Micromonas pusilla 2	50020.3.0.228	GVDPAVGLSDREAAALRARHGANEMPPELGTPFWKLVLKQFDDLLVKTLIAAAVVSFVLGVVDGDGSGAFVEPGVIVLILVANATVGVLTETNAERAIEELKAYQANLATVLRSGRLKVLPAAELVPGDVVECVVGNKVPADVRLVSIASSTFRVDQSILTGESGSVSKELTPCASAKAVVQDKTCMLYSGTVVTVGRCRGVVVGTGLNTAIGKIRDAMTEAAAEEEMTPLKKKLDEFGTLLSKVIAVVCVLVWVVNIGHFADKAHGGMLRGAIYYFKIAVALAVAAIPEGLPAVVTTCLALGTRKMAKQNAIVRSLPSVETLGCTSVICSDKTGTLTTNAMLATRVCVVDASEGAAGAAAARVGDACLAEYEVTGDGYSPDGVVTEANSGKVVEHPAE…
Micromonas sp. 2	78119.3.0.229	AVDPSEGLSADDVWRLRRTWGRNELSKGQKKSFLKLVLKQFDDVLVKILLAAALTSLILGMANSEGIYSLIEPSVIACILIANAIVGVMTETNAAKAIEELGAYQAEVATVCRGGSLTVCPAAELVPGDIVELAVGDRIPADIRLSGIVGSTFRVDQAPLTGESESVTKTIEKIAATKAVLQDKTCIAFSGTIVTAGRAQGVVVATGMSTAIGQIQNAVTEVDCMDETTPLKRKLDEFGTFLSKVIAAICILVWLINIRHFRDYAHGGIFRGAIHYFKVAVALAVAAIPEGLPAVVTTCLALGTRKLAKQKAIVRTLSSVETLGCTSVICSDKTGTVTTNIMTITHVCAVNFVEAAADDKISLADCLTDYKVTGNGCAPEGDISEVLTEKVVDRPANLP…
Volvox carteri 2	0003s0499.1	NVNLDAGLSDTDVFKARSRYGRNELAPEEATPLWKLILKQFDDLLVKILLAAAVADFIIALSDGEGVLGALVEPFVIVLILVANATVGVVTERNAEQAIEELKAYEAESATVLRSGVLQLVPSGDLVPGDVVEVAVGAKVPADIRLTALIGSVLRADQSILTGESHTVDKQVRPVLKDNPVYQDKTNMLFSGTLVTSGRARGVVVGTGASTAIGRIRDALASADEDQRTPLKQKLDEFGTLLSKVIAAICVIVWLMNIRRFSDPALGGWLSGALYYLKIAVALAVAAIPEGLPAVVTTCLALGTRKMAKQNAIVRSLPSVETLGCTTVICSDKTGTLTTNQMSAVGCSVVQSCAAGGASLMEFEVTGTTYSPEGMILGPSGAVLQRPADSPCLLHLAMA…
Chlamydomonas reinhardtii 2	Cre11.g467795.t1.1	NVDLDKGLSDTDVFKARTRYGRNELAPEEATPLWKLILKQFDDLLVKILLAAAVADFIIAMSDGEGVLGSLVEPFVIILILIANATVGVVTERNAEQAIEELKAYEAESATVLRNGVLQLVPAGDLVPGDVVEVAVGAKVPADTRLAGLLGNVLRVDQSILTGESHSVDKQVRPVLKDNPVYQDKTNMMFSGTLVTSGRGRGIVVGTGASTAIGRIRDALSAADGADEKTPLKQKLDEFGELLSKVIATICVIVWLMNINRFKDPALGGWLSGALYYLKIAVALAVAAIPEGLPAVVTTCLALGTRKMAKQNAIVRSLPSVETLGCTTVICSDKTGTLTTNQMSAVGCAVVQSCAAGGSALMEFSITGTTYSPDGMILGPGGAVLQRPADSPCLLHLAM…
Dunaliella salina 1	0027s00015.1	HVDLDKGLSDRDVQQARIKYGRNQMEAEQSTPLWKLILKQFDDLLVKILLGAAIVDFIIAMSEGESIQSGLIEPMVILLILVANATVGVVTERNAEKAIEELKSYEVLGNKVPADTRVAHVYTSSLKTDQSLLTGESHAVEKHTEVVHNKQAVYQDKLNMLFSGTLVVAGRARGIVVGTGSSTAIGKIRDAMSVEEDVVTPLKAKLDEFGALLSKVIAGICVLVWVVNINRFNDPALGGWFQGAIHYFKIAVALAVAAIPEGLPAVVTTCLALGTRKMARHNAIVRTLPSVETLGCTTVICSDKTGTLTTNQMSVIKVAAVQSSSSQLAEFDVTGTTFSPEGMVLGPGGVVLRQPADTPCLAHAAQCAALCNDSQVFVAQKTGKLQRIGESTEIALRVF…
Ostreococcus lucimarinus 2	14777.2.0.231	GVLDLAHGLDRADVQRRRDACGANALPAQRETSFASLVIKQFDDTMVKVLLLAAFVSLALALWDGEGGSEAFLEPGVIVAILIANAAVGVATEKNAERAIEELKKYEADVATCTRDGEKRKVNAEALVPGDIVEIATGEKVPADCRLVKIHSNVLRCDQALLTGESGSVAKTERAVEHLGECVLQDKTCMVYSGTTVTVGKATCVVVGTGSNTAMGKIQHTLEQTEEELTPLKKKLDEFGNLLGKIIAVICILVWVVNIGHFADKAHGGLLRGAVYYFKIAVALAVAAIPEGLPAVVTTCLALGTRRMAKKNALVRTLPSVETLGCTSVICSDKTGTLTCNVMTVMRMCVIENSSTAEVTNYGIRGEAYAQNGEILDSRGLVVHEPADAAAVAYVAMCC…
Phaeodactylum tricornutum 2	Phatr2 53964	SVDSSSTQLLSHGWSTRQISTLRLEFGANRMPGDDGDKHKTFMSQYTACVSPIFTALVSQLKEPLILMLLGSAAVSIALGNQSEAISIAFALLIVSMVAAVQEYRSEAALEKLATLVPHTCTVLRDGQVIDGFFAKELVVGDLVLLATGDRVPADCRVVDSVELILDESSLTGENHPVAKTGEGVVLGASPPLTQQKNVVFAGSLVNAGRGRALVIAVGVSTEFGKVATELSSVASRKSPLQIKIDELGQRLAGLSSIAISIIAMLGWILGRPFLETLTVAVSLAVAAIPEGLPICVTVTLALGVLRMARRNAIIKKLPVVESLGCATAVASDKTGTLTQNEMTVRTLFALAYPKAKFGFTGIGYGSKSGNLVYLDADGSTGPKAPSGKVTSECDEYAA…
Chlamydomonas reinhardtii 3	Cre09.g410100.t1.2	GSSVENGLSDSEAQRRLQLFGPNKLTEVEKISFWRRLWNQLNNMIIGLLFAAAIVEGALESWAEFGLILGVIVINTALGLYQEGRAEKAADAIKALLSPNATVLRDGQAAVLPAESLVPGDVVLLKSGDKVPADVRLLSAVNLQVQEAMLTGESVPVSKVLHPAPAQAGLGDRKCMCFSATNVVSGQGRGVVVATGDSAEIGQINKMVGTVESARNNLVHQLEVLGRWLVLLVLAIGLLAFLLALLHADQGFKEAFESAVSIAVAIVPEGLPAMVTIVLAIGTTVMARNNAIIRQLPAVETLGSLNVICSDKTGTLTKNEMTVVALRTAATEYTVSGVGYEPIGEFAMLVPDAAATDKGAAVANGSGTRSQPLDGAQRTALQQLLKGTVLCNDSSLIKE…
Chlamydomonas reinhardtii 4	Cre09.g410050.t1.2	GTSAENGLSTAEAERRLQDFGPNKLTEVEKQGFWRRLWNQVNNMIIGLLFAAAIVEGALESWAEFGLILGVIIINTALGLIQEGRAEKAADAIKALLSPNATVLRDGQAAVLPAESLVPGDVVLLKSGDKVPADVRLLTAVNLQVQEAMLTGESVPVSKVLHPAPAQAGLGDRKCMCFSATNVVSGQGRGVVVATGDSAEIGQINKMVGTVESARNNLVHQLEVLGRWLVLLVLAIGLVAFLLALLHADQGFKEAFESAVSIAVAIVPEGLPAVVTIVLAIGTTVMARNNAIIRQLPAVETLGSLNVICSDKTGTLTKNEMTVVALRTAATEYTVSGVGYEPVGEFAMLVPDAAATDKGAAIANGSGTRSQPLDGAQRTALQQLLKGTVLCNDSSLVKE…
Thalassiosira pseudonana 4	Thaps3 34541	GLKEDLPKAGLSTDEAASRLTKYGPNQMTEKVKTTLLQRIWHQINNVLVYVLITVAVVSLIQAVTTNNSNTRFTAWFQVALIVSVITLNTWIGIYQEGNAEKAADALKNMLSTDARVIRGGKEVMIPAGDIVPGDVCLLGLGDKIPADLRLISVSNLATGEAALTGESVPIDKVRMSVANPDQVPLGDRKNMAYSATLVAQGSGIGIAISTGDFTQIGTINRLVNNTETIKTDVLKQIDMVSKYLFIAICTMCLATFFVAFFYSDNYKKDALGSINIALTCAVAMVPEGLEAIVTLTYSYAVKVMASQNAIVRALPAVETLGSVTVICSDKTGTLTQNIMSLTAFVTSNARYKNNNPEGVKPAHPDDNFPVSNGESPTKDWIQSALACGVLCSKCVLGE…
Thalassiosira pseudonana 5	Thaps3 262679	SLKDDLPKMGLSTEEACDRLAKYGPNQMAEKIKKTIWQRIWHQLNNVLVYVLITVAVVSLFTAWFQVALIVSVITLNTWIGIYQEGNAEKAADALKNMLSTDARVIRSGKEIMISAGEIVPGDVCLLGLGDKVPADMRLISVSNLATGEAALTGESVPIDKVTDAIPCENGMDPDQVPLGDRKNMSYSATLVAQGSGIGVAIATGDFTQIGTINLLVNNTQSIETDVLKQIDQISKYLFVAICTMCLGTFFVAFYYSDSYYKNALSSVNIALTCAVAMVPEGLEAIVTLVYSYAVKVMATQNAIVRALPAVETLGSVTVICSDKTGTLTQNIMSLTAFVTSNARYKNNGIKSAHPDDSFPVKNGESPSKDWIRSALACGVLCSKCVLGEGGGRAGEIGN…
Fragilariopsis cylindrus 11	Fracy1 215640	GLPSDIRKKGLTAAEAQARLEKYGENKLTETEKEGLLKKIWNQVNNILVLILVIVAVISVVTAFVIPSAVNPTYTNWIQVAIIVGVIVANTVIGIVQEGSAENAAEALKNMLSSDAVLVRDGVETKVPSQFIVPGDVVVLALGDKIPCDLRVIEVSNMASAEAALTGESVPIEKTPLPIELNEGQLPKQVPLGDRKNMCFSATLIATGSGVGVATSTGDNTEIGTINKLVNNVEKKKTAVLEQIDTISIYLAVFILIIALITFLYEFLVNKNNPLLSVNTALVCAVAMIPEGLEAIVTVTYAWAVSKMATQNAIVRALPAVETLGSVTVICSDKTGTLTTNVMSLTAFVTSNAHYKNNVVSSVMAVDTSDTNPVGQGGSPEQSFFRQGLIGGVLCSKCT…
Fragilariopsis cylindrus 12	Fracy1 273871	GLPSDIRKKGLTAAEAQARLEKYGENKLTETEKEGLLKKIWNQVNNILVLILVIVAVISVVTAFVIPSAVNPTYTNWIQVAIIVGVIVANTVIGIVQEGSAENAAEALKNMLSSDAVLVRDGVETKVPSQFIVPGDVVVLALGDKIPCDLRVIEVSNMASAEAALTGESVPIEKTPLPIELNEGQLPKQVPLGDRKNMCFSATLIATGSGVGVATSTGDNTEIGTINKLVNNVEKKKTAVLEQIDTISIYLAVFILIIALITFLYEFLVNKNNPLLSVNTALVCAVAMIPEGLEAIVTVTYAWAVSKMATQNAIVRALPAVETLGSVTVICSDKTGTLTTNVMSLTAFVTSNAHYKNNVVSSVMAVDTSDTNPVGQGGSPEQSFFRQGLIGGVLCSKCT…
Pseudo-nitzschia multiseries 3	Psemu1 234748	DLPADIRKIGLTTAQAKERLEKYGENKLTEKEKETLLQKIWNQVNNILVLILVIVAVISLISAFVIPPDINPRYTNFIQIGIILGVIVINTIIGLIQEGSAEEAAEALKNMLSSDAIVIRDGVTTKVPAQLLVPGDAVILGLGDRIPADLRVIEVSNMASAEAALTGESVPIEKTPQAIPLNEGQLAKQVPLGDRKNMCFSATLIAQGSGVGIAVATGDNTEIGTINKLVNSQEKTKTAVLEQIDTISLYLAGFIMLVALITFLYEWLHSGTSPLMALNTSLVCAVAMIPEGLEAIVTVTYAWSVSKMATLNAIVRALPAVETLGSVTVICSDKTGTLTTNVMSMTAFVTSNAHYKNNVHASDRTPANLVRDDTFFGEKADISKGGNPDQTFWRQALIG…
Phaeodactylum tricornutum 3	Phatr2 23629	GCSPNSRREGLTSQEAKARLERYGPNQLTEKEKVTLLQRIWKQVNNVLVGILVFVAVVSLAKGISTSGEDRVTNFIEVGLITFVITLNTTIGIYQEGSAEKAAEALKNMLSSDAILIRDGKEVKIPASDVVPGDVVVLGTGDRVPGDIRMLEVNNLACQEAALTGESVPIEKVTDAIDCGSGKPEQVPLGDRKNMCFSATLVAQGYGVGVVVCTGDNTEIGTINSLVNKVETKRTAVLEQIDFVSKVLACFIFVTAIITWLVAFYRIDASAIDALSIALVCAVAMIPEGLEAIVTMTYSWSVSVMAKHNAIIRVLPAVETLGSVTVICSDKTGTLTKNEMSLIGFVTSNARYKIDVDSKNRSADNFVRDDTSLPVSSGQSPTLEFVRNALAGGVLCSKC…
Micromonas pusilla 3	35744.3.0.228	QTDKVKGLTAAEAAKRLLEDGPNELEKPPRVSLLVLFLIQLNSVIMYLLMGAVVASAAIKATGDDKDQFLSYIDSIAITIIVFINASIAAKAENNANDALEALSSLQAPISTLIRDGEEIRVESSDIVRGDLVKLGTGDVVPADVRCITANDLRVNEMLLTGEPEDVAKSTKVKPRVPGHPEKLTADNMAFSSCNVKAGACLGLVVATGMRTRKKKEPCLPDTKSGQSPLQENLEKLAVKLGYMAIAVCTVVFIVGVSLNTKDPEDQDTPSWLFMILVAVTLTVAAIPEGLPLCVTIALTSGCAEMVKENVLVRKIAAVETLGSASIICTDKTGTLTEGKMTLVAMHAGGVDYTVTGKGFDPTVGKITTSNGTDASNDAPIQATLGSAVLCSNTSLKLE…
Micromonas sp. 3	94794.3.0.229	QTNAETGLSAAEAAKRLEEDGPNELEKPPRVSLLVLFLIQLNSVIMYLLMAAVVASAAIKATGDDKDKFLSYVDSIAISIIILINATIAAVTENSANDALEALSSLQSPMCTVIRGGEEVSIESKNMVRGDIVKLGTGDVVPADCRCIKANDFRVNEMLLTGEPEDVAKNTKIKARVPGQPEKLTADNMAFSSCNVKAGTCIGLVVATGMRTRAKKEGCLPDTKAGQTPLQANLEALSIKLGYMAIAVCLGVFIVGASMGTKDPEDPDVPSWLFMIMVAVTLTVAAIPEGLPLCVTIALSSGCANMVKENVLMRKIAAVETLGSASIICTDKTGTLTEGKMTLVAMYAGKVDYTVTGKGFDPTVGKITTTKGDEPANDAGGVRATLGSAVLCSNTTLKL…
Chlamydomonas reinhardtii 5	Cre16.g681750.t2.1.v5.5	VTDLHAGLNESPAAAAADGLATAAASELGSVEAHRKAYGENKFPEKPPPNFFMMLLEAAKDPMIIILLIVAIVTIVLGAAVPEQRAHQGWSEGLAVLGTALIVIFLGAGQDFSKERQFQKLNALKDVIDVKVTRGGKQVLVPNTEVVVGDIMFLDTGDKVIADGIVIDSQGLVLDEASLTGESDPIKKDPVSDPWVRSGTTVNEGSGHMLVLAVGVHSEWGKTMALVNEAGDDETPLQEQLTDVAAKVSKMGVLVAVVCFLALLIKWLIVTGGGDIDKINDNGPLQFLLYAITITVVSIPEGLPLAVTLTLAYSMKKMMKDNNFVRVLSACETMGGATAICSDKTGTLTENRMTVVEGWFAGTAYPQVPEGSVLGPQVLELLKWNCAMNNKAFLVDQES…
Chlamydomonas reinhardtii 6	Cre02.g145100.t1.1.v5.5	GTDLKEGLSDAGVDSSKQAFGVNSFPEKPPPSFLSMLLEAAKDPMIVILLIVAIITIVLGAAVPEQRAHQGWSEGLAVLGTALIVVFIGAGQDYSKERQFQKLNALKDNIEVKVTRGGKQVLVPNTEIVVGDVMFLDTGDKVIADGVVIDSQGIVLDEASLTGESDPIKKDAVSDPWIRSGTTVNEGSGHMLVVAVGVNSEWGKTMALVSEAGDDETPLQEQLTDVAAKVSKMGVLVAVVCFLALLIKWLIVTGGGDASKINDNGPLQFLLYAITITVVSIPEGLPLAVTLTLAYSMKKMMKDNNFVRVLSACETMGGATAICSDKTGTLTENRMTVVEGWFAGTAYPQVPEASALHPQLLELLKWNCAMNNKAFLVDKDNVVEFVGNRTECALLVLLR…
Volvox carteri 3	0018s0150.1	CTDLHHGLTEQDDKTGVNAHRAAYGPNTFPEKPPPSFLSMLLEASKDPMIIILLVVALVTIVLGAAVPEQRAHDGWSEGLAVLGTALIVIFIGAGQDYSKELQFQKLNKLKDNIDVKVTRSGRQVLIPNTDVVVGDILFLDTGDKVIADGIVIDSQGLVLDEASLTGESDPIKKDPLNDPWVRSGTTVNEGSGHVLIVAVGPHSEWGKTMALVSEAGDDQTPLQEQLTDVAAKVSKMGVLVAVVCFLALLIKWLIVHKGGDVKKINDNGPLQFLLYAITITVVSIPEGLPLAVTLTLAYSMKKMMRDKNFVRVLSACETMGGATAICSDKTGTLTENRMTVVEGWFAGTSFESVPPPEQLSPTLLSLLKYNCALNNKAFLVDQDNGTIDFVGNRTECAL…
Volvox carteri 4	0018s0150.2	CTDLHHGLTEQDDKTGVNAHRAAYGPNTFPEKPPPSFLSMLLEASKDPMIIILLVVALVTIVLGAAVPEQRAHDGWSEGLAVLGTALIVIFIGAGQDYSKELQFQKLNKLKDNIDVKVTRSGRQVLIPNTDVVVGDILFLDTGDKVIADGIVIDSQGLVLDEASLTGESDPIKKDPLNDPWVRSGTTVNEGSGHVLIVAVGPHSEWGKTMALVSEAGDDQTPLQEQLTDVAAKVSKMGVLVAVVCFLALLIKWLIVHKGGDVKKINDNGPLQFLLYAITITVVSIPEGLPLAVTLTLAYSMKKMMRDKNFVRVLSACETMGGATAICSDKTGTLTENRMTVVEGWFAGTSFESVPPPEQLSPTLLSLLKYNCALNNKAFLVDQDNGTIDFVGNRTECAL…
Volvox carteri 5	0033s0165.1	GSSPDRGLNPDPNATGHDSVSEHRRIFGANKHAEVPPKNFFVLVWEVVQDPILILLIAAAAVSTILGSAIPEERKKNHWIEGVAIWVAVIVVTLVGAGNDYSKDLQFRKLNAQKDRIQIKVIRGGEQILVENTDLVVGDIVILDTGDKVVADAIVLDSQGLTMDEASLTGESDPMKKNINEDPWVMSGTQVTEGSGHVLVIAVGPNSTWGKTMALVTEAGDDETPLQEKLGVLATAIGKIGFLVAVCCFIAQLIKWCVVNKGFPIKKINDNGPIQFFLYAITIIVVAVPEGLPLAVTISLAYSMKKMMTDNNFVRVLAACETMGGATAICSDKTGTLTENRMTVVEGWFGGKKYDQAPRSGDLQPELLEHLKMNCALNSKAFYTVEKDGKMAFVGNRTE…
Chlamydomonas reinhardtii 7	Cre09.g388850.t1.1	SSSVESGLNADPQAAGDDSVLEHRRVFGENKHAETPPKNFFFLVWEVVQDPILILLIAAATVSTVLGAAIPEERAKSAWVEGVAIWVAVIVVTLVGAGNDYSKDLQFRKLNAQKDRIEIKVVRGGQQILVPNTDLVVGDVMLLDTGDKVVADAIVIDSQGLTMDEASLTGESDPMKKNTTADPWVMSGTQVTEGSGRVLVTAVGPNSTWGKTMALVSEAGDDETPLQQKLEVLAGAIGKVGFAVAICCFIAQLIKWCVENNGFPISEINNNGPIQFFLYAITIIVVAVPEGLPLAVTISLAYSMKKMMADQNFVRVLAACETMGGATAICSDKTGTLTENRMTVVEGWFVGRHFSTAPKANELDPEVCEQLKMNCAMNAKAFIIEKDNGKMDFVGNRTE…
Chlamydomonas reinhardtii 8	Cre12.g505350.t1.2	ATSLHEGLDPSTVDAHAEAYGHNKFKETPPKSFFSLVWENLQDPVIIILCVAAAVSTALGAAIPEQRKHGEWIEGVAIWVAIILVVSVGAGNDYQKDKQFRKLNAQKDKIMVKVVRGHQTLLVENVELVVGDVYLLDTGDKVVADGVCFDCQGLVIDEASLTGESDPIKKNTDEDPWVRSGTQVTEGSGKLLVVAVGENSEWGKTMALVGEAGDDETPLQVKLTWVASTVGKIGFGVAICCFAALLIKWCVVNGGFPVSKINQNGPIQFFLYSVTIIVVAVPEGLPLAVTISLAYSMKKMMKDNNFVRVLAACETMGGATAICSDKTGTLTENRMTVVEGWFAGQQFDHLPDPSELPREVCDELKLNCALNSKAFVIEAGPKVDFVGNRTECALLMMIK…
Volvox carteri 6	Cre12.g505350.t1.2	LSDLHKGLDPQGQGLASIEAHVDAYGENKFPEVPPKSFLALVWGNLQDPVIIILIIAALVSTILGAAIAEQRKHGEWIEGVAIWVAIIIVVSVSAGNDYQKDRQFRKLNAQKDKIMVKVVRGGHTELIENTQLVVGDVYLLDTGDKVVADGICFDSQGLVVDEASLTGESDPIKKNPEDDCWVRSGTQVTEGSGKLLIVAVGENSEWGKTMALVGEAGDDETPLQVKLTWVASTVGKVGFAVAICCFAALLIKWCVVNKGFPVKKINQNGPIQFFLYSVTIIVVAVPEGLPLAVTISLAYSMKKMMKDNNFVRVLAACETMGGATAICSDKTGTLTENRMTVVEGWFAGKSYDHCPQPEELPQDVCDELKLNCALNSKAFVLDNGPKIDFVGNRTECAL…
Ostreococcus lucimarinus 3	164.2.0.231	GCDLKRGLCDRAWASEERKESYGVNEFEYPPPKSFWELCKDALGDLTVRILIAASVVSLAVGAGMKSHREEYGYLEGIAIVLVVFVVVFLQAFIDYAKEMKFRQLNSVKDNYQVKVHRDGKSVAVPAGEIMVGDLVELAAGDKVPADALFVEGSKFKANEAAMTGEPIDISKSREKDPWVLSGTSISEGSGKALIIAVGSRSQWGVILKTLIVEPSDTPLQERLERLVLLIGNFGIGAAVLTFLASMIRWIADSAKSGKWDGTLVLEFLINAVTIVVVAIPEGLPLAITLGLAFAMRKMMADQNLVRRLEACETMGSATQLNADKTGTLTQNRMTVTACWLGGKVCEQVPPPSVSETFSDTLCQSMAVNSDANLSYKDNGTVEHLGSKTECALLQLVEQ…
Micromonas sp. 4	104915.3.0.229	KTDPKVGLCGTELSEESLARRKEAFGVNEFEYPPPKSFLQLCRDALDDLTVQILCVAAIISLGIGAGLPKHREEYGYLEGIAIVIVVFVVVFLQAYIDYVKEQKFRQLNSIKDNYAVKVVRNGEVHAVTAGEVLVGDVVELSAGDKVPADGVFLEGSKLRADESAMTGEPIGIAKSHDKDPFLLSGTTISEGSGRMVVIAVGSSSQWGVILKTLIVEPSSTPLQDRLDVLVVTVGNFGIGAAIATFIASMIRWIIDGSEGKGWDGVLILDYLINSVTIVVVAIPEGLPLAITLGLAFAMRKMMADQNLVRRLEACETMGSATQLNADKTGTLTQNRMTVTDAYLGGTQYDSVPPDDISDEFAALLAESICVNSDANLAHNENGTVDHIGSKTECALLQL…
Selaginella moellendorffii 5	118764.v1.91	STSTKNGIEDEVPKIERRRLLYGSNTYPQQSPKGFLAFLWEACQDLTLVILGVCAVVSLALALATKVKFASWYDGASIAFTVILVVCVTACSDYKQSLQFQRLNAEKRKIHVEVLRGGRRIGVSIFELVVGDVVPLKTGDQIPADGVLVDGYSLVVDESSLTGESDPVSMPKGLDHPFFMSGCKVVDGYGTILITSVGINTEWGRAMAALTDDISDEETPLQMRLAGAATVIGAIGLAVAIICFSMLFIRFATITHNDRYFVEDYKKDKKAVAVFKRNVNILSVAVTILVVAVPEGLPLAVTLSLAYSMRKLMTHKSLVRHLAACETMGSATTICSDKTGTLTMNQMTVIESWVAGQTRSFHEIRGLPDAVTSVIFDGVAHNSAGSVYYTLDRNGVPEV…
Arabidopsis thaliana AT3G21180.1	AT3G21180.1	KSNMEQGINEDEKEVIDRKNAFGSNTYPKKKGKNFFMFLWEAWQDLTLIILIIAAVTSLALGIKTEGLKEGWLDGGSIAFAVLLVIVVTAVSDYRQSLQFQNLNDEKRNIQLEVMRGGRTVKISIYDVVVGDVIPLRIGDQVPADGVLISGHSLAIDESSMTGESKIVHKDQKSPFLMSGCKVADGVGNMLVTGVGINTEWGLLMASISEDTGEETPLQVRLNGLATFIGIVGLSVALVVLVALLVRYFTGTTQDTNGATQFIKGTTSISDIVDDCVKIFTIAVTIVVVAVPEGLPLAVTLTLAYSMRKMMADKALVRRLSACETMGSATTICSDKTGTLTLNQMTVVETYAGGSKMDVADNPSGLHPKLVALISEGVAQNTTGNIFHPKDGGEVEISG…
Aquilegia caerulea 5	Aqcoe7G262000.6	KTNPEKGINGDDADILNRKNTFGSNTYPKKKGRSFLNFLWEAWQDLTLIILMVAAAASLALGIKTEGIKEGWYDGGSIAFAVLLVIVVTAISDYRQSLQFQNLNDEKRNIHLEIVRGGKRVEVSIFDIVVGDVIPLKIGDQVPADGVLVVGHSLAIDESSMTGEAKIVHKDHRKDPFLMSGCKVADGYGTMLVTGVGINTEWGLLMASISEDTGEETPLQVRLNGVATFIGIVGLAVALVVLVVLLARYFTGHTREPNRFIKGKTNVSDAVDGAIKIVTVAVTIVVVAVPEGLPLAVTLTLAYSMRKMMADKALVRRLSACETMGSATTICSDKTGTLTLNQMTVVEAYSGGKKLDSSDYSRSLSPTAQSLLVEGIAQNSTGSVFTSEGGEVEISGSPT…
Arabidopsis thaliana AT5G57110.2	AT5G57110.2	KTNPEKGISGDDDDLLKRKTIYGSNTYPRKKGKGFLRFLWDACHDLTLIILMVAAVASLALGIKTEGIKEGWYDGGSIAFAVILVIVVTAVSDYKQSLQFQNLNDEKRNIHLEVLRGGRRVEISIYDIVVGDVIPLNIGNQVPADGVLISGHSLALDESSMTGESKIVNKDANKDPFLMSGCKVADGNGSMLVTGVGVNTEWGLLMASISEDNGEETPLQVRLNGVATFIGSIGLAVAAAVLVILLTRYFTGHTKDNNGGPQFVKGKTKVGHVIDDVVKVLTVAVTIVVVAVPEGLPLAVTLTLAYSMRKMMADKALVRRLSACETMGSATTICSDKTGTLTLNQMTVVESYAGGKKTDTEQLPATITSLVVEGISQNTTGSIFVPEGGGDLEYSGSPT…
Oryza sativa 3	Os04g51610.1	KTDTEKGISGDDSDLTARRNAFGSNTYPRKKGRSFLAFLWDACKDLTLIILMVAAAVSLALGITTEGIKEGWYDGASIAFAVLLVVVVTATSDYKQSLQFQNLNEEKQNIKLEVVRGGRRISVSIYDLVAGDVVPLKIGDQVPADGILISGHSLSVDESSMTGESKIVHKDQKSPFLMSGCKVADGYGTMLVTAVGINTEWGLLMASISEDSGEETPLQVRLNGVATFIGMVGLSVALAVLVVLLARYFTGHTYNPDGSVQYVKGKMGVGQTIRGIVGIFTVAVTIVVVAVPEGLPLAVTLTLAFSMRKMMRDKALVRRLSACETMGSATTICSDKTGTLTLNQMTVVEAYFGGKKMDPPDNVQVLSASISSLIVEGIAQNTSGSIFEPENGQDPEVTG…
Zea mays 2	GRMZM2G391042_P01	KTDTQKGISGDDSDLLARKNAFGSNTYPRKKGRSFLAFVWDACKDLTLIILMVAAAVSLALGITTEGIKEGWYDGASIAFAVLLVVFVTAISDYKQSLQFQNLNEEKQNIRLEVVRGGRRITVSIYDLVVGDVVPLKIGDQVPTDGILISGHSLSIDESSMTGESKIVHKDQKSPFLMSGCKVADGYGTMLVTAVGINTEWGLLMASISEDSGEETPLQVRLNGVATFIGMVGLSVALAVLVVLLARYFTGHTYNPDGSVQYVKGNMGVGQTIRGIVKIFTVAVTIVVVAVPEGLPLAVTLTLAFSMRKMMKDKALVRRLSACETMGSATTICSDKTGTLTLNQMTVVEAYFGGKKMDSPDNAQMLSADVTSLIVEGIAQNTSGSIFEPEQGGQEPEVT…
Zea mays 3	GRMZM2G340139_P01	KSDLDRGLSPDESELMRRRDIFGANTYPRKERRSIWHFVFEACQDLTLVILMVAAAISFSLGMATEGVKDGWYDGGSIFFAVFLVIFVTATSDYRQSLQFQHLNEEKRNIQVEVIRGGKRLVASIFDLVVGDVVPLKIGDQVPADGILIYGHSLAIDESSMTGESKIVNKDQRAPFLMSGCKVADGYGSMLVTGVGINTEWGMLMANLSEDIGEETPLQVRLNGVATLIGIVGLSVAGAVLVILWLRYFTGHTKNPDGTTQFLAGTTGVKQGFMGAIRILTIAVTIVVVAVPEGLPLAVTLTLAYSMRKMMRDKALVRRLSSCETMGSATTICSDKTGTLTMNKMTVVEAYLGGEKMDTYDNASTMCTSVTALLIEGIAQNTTGTVFMPEDGGAAEITG…
Zea mays 4	GRMZM2G132712_P03	KSNLEKGVSPNEDELLQRKNVYGSNTYPRKKRKNILRFVFEACQDLTLVILMIAAAISLTLGMTTEGVDEGWYDGGSIFLAVFLVILVTATSDYRQSLQFRHLNEEKQNIQVEVVRGGKRFGASIFDLVVGDVVPLKIGDQVPADGVLISGHSLAIDESSMTGESKVVHKDQKAPFLMSGCKVADGYGSMLVTGVGTNTEWGQLMANLSEDNGEETPLQVRLNGVATFIGLVGLSVAGAVLVVLWIRYFTGHTENPDGTPQFVAGTTGVKQGFMGAIRILTIAVTIVVVAVPEGLPLAVTLTLAYSMKKMMRDKALVRRLSSCETMGSATTICSDKTGTLTLNKMTVVEAYFAGTKLDPCDDVSQMSDSAASLIIEGIAQNTTGTVFLPEDGGAAELTG…
Selaginella moellendorffii 6	173214.v1.91	HVNLEKGIEPDEESVQHRREAFGANSYPTKAGKSFWVKEGWYDGASIGFAVLVVIFVTAFSDYRQSLQFRSLSQEKRNIQIQVVRGGRRFTTSIFDLVVGDIVPLNIGDQVPADGVLVSGHSLSIDESSMTGESEPVHVDGKSPFLHSGCKVVDGYGSMLITGVGINTEWGQVMATLDDDSSEETPLQVRLNGIATFVGKIGLSVAVLVFVMLCLQEHCGHSFYCGMFKLELETLTAFMCLQVTIVVVAVPEGLPLAVTLTLAYSMKKMMADKSLVRHLAACETMGSATTICSDKTGTLTLNQMTVVQTWIGGGSLEAEAANSVGGEISKCIIEGIAENSSGSVFVPKDGGDPEVTGSPTEKAILGWGLKAGMNFEEVRSSNTVMHVETFNSTKKRAGV…
Selaginella moellendorffii 7	78287.v1.91	KIDPQKGIDATPVDIKARRDAFGPNTYPLKKRTPFYMYVWEALQDETLMILILCAIVSLAVGLTTEARWYDGGGICFAIVVCVMVASLSDYNQANQFQKLSAEKRKIYINVTRGGHRTKVSIFELVVGDMVHLAIGDQIPADGLVYVGHSLIVDESSMTGESDPLPKDEEEKPFLMSGTKVLDGFGTMLVTAVGMRTEWGRVMATLSEDNDEETPLQVRLNNLATIIGKVGLSVAVVCFIVCVIRFIEMHNTDYQGIKWLMFFIGRFHSYRLLQVTIVVVAVPEGLPLAVTLTLAYSMKKMMTDRALVRHLSACETMGSATAICSDKTGTLTMNMMTVIRSWVCGKLREPTDLENISEGVRKLLFEAICLNTNASVETHEGAPPEITGTPTEVAVLGWG…
Aquilegia caerulea 6	Aqcoe6G281400.1	CTSTANGLTTTGDLLSRRQEIYGINKFTESEVRSFWVFVWEALQDMTLMILGVCAFVSLIVGLIMEGWPKGAHDGLGIAASILLVVFVTATSDYRQSLQFKDLDKEKKKITIQVTRNGYRQKISIYDLLPGDIVHLAIGDQVPADGLFVSGFSLSINESSLTGESDPVMVNAQNPYMLSGTKVQDGSCKMLVTTVGMRTQWGKLLATLSEGGDDETPLQVKLNGVATIIGKIGLFFAVVTFAVLVQGLFSRKWQDGTYLWWSGDDALALLEFFAVAVTIVVVAVPEGLPLAVTLSLAFAMKKMMNDKALVRHLAACETMGSATSICSDKTGTLTTNHMAVVKTCICGKVKEMNSSDEVFTLCSEVPSTTLKTLLQSIFNNTGGEVVVNKNGKREILGTP…
Medicago truncatula 3	Medtr5g015590.2	STSATEGISNDADLLDKRQQIYGINKFTESQAKSFWVFVWEALQDMTLMILGVCALVSLIVGIATEGWPKGAHDGLGIVASILLVVFVTATSDYRQSLQFKDLDKEKKKISIQVTRNGYRQKMSIYELLPGDIVHLAIGDQVPADGLFVSGFSLLIDESSLTGESEPVVVNTENPFLLSGTKVQDGSCKMLVTTVGMRTQWGKLMATLSEGGDDETPLQVKLNGVATIIGKIGLFFAIVTFAVLVQGLVSLKLQQENFWNWNGDDALEMLEYFAIAVTIVVVAVPEGLPLAVTLSLAFAMKKMMNDKALVRNLAACETMGSATTICSDKTGTLTTNHMTVVKTCICMKSKEVSNKTSSLCSELPESVVKLLQQSIFNNTGGEVVVNKQGKHEILGTPTE…
Arabidopsis thaliana AT2G22950.1	AT2G22950.1	KACPNAGLSTGEPEQLSKRQELFGINKFAESELRSFWVFVWEALQDMTLMILGVCAFVSLIVGIATEGWPQGSHDGLGIVASILLVVFVTATSDYRQSLQFRDLDKEKKKITVQVTRNGFRQKMSIYDLLPGDVVHLAIGDQVPADGLFLSGFSVVIDESSLTGESEPVMVTAQNPFLLSGTKVQDGSCKMLVTTVGMRTQWGKLMATLSEGGDDETPLQVKLNGVATIIGKIGLSFAIVTFAVLVQGMFMRKLSLGPHWWWSGDDALELLEYFAIAVTIVVVAVPEGLPLAVTLSLAFAMKKMMNDKALVRHLAACETMGSATTICSDKTGTLTTNHMTVVKSCICMNVQDVASKSSSLQSDIPEAALKLLLQLIFNNTGGEVVVNERGKTEILGTPT…
Arabidopsis thaliana AT4G37640.1	AT4G37640.1	KASPTDGLSTEAAQLSQRQELFGINKFAESEMRGFWVFVWEALQDMTLMILGVCAFVSLIVGIATEGWPKGSHDGLGIAASILLVVFVTATSDYRQSLQFRDLDKEKKKITVQVTRNGFRQKLSIYDLLPGDIVHLAIGDQVPADGLFLSGFSVVIDESSLTGESEPVMVNAQNPFLMSGTKVQDGSCKMMITTVGMRTQWGKLMATLTEGGDDETPLQVKLNGVATIIGKIGLFFAVVTFAVLVQGMFMRKLSTGTHWVWSGDEALELLEYFAIAVTIVVVAVPEGLPLAVTLSLAFAMKKMMNDKALVRHLAACETMGSATTICSDKTGTLTTNHMTVVKSCICMNVQDVANKGSSLQSEIPESAVKLLIQSIFNNTGGEVVVNKHGKTELLGTPTE…
Oryza sativa 4	Os03g10640.1	CTSPEDGLPKSRRRQAVREELFGINRFAETESRSFWVFVWEALQDMTLMILAACAFFSLVVGIATEGWPKGAHDGLGIVASILLVVFVTATSDYRQSLQFKDLDKEKKKITVQVSRNGYRQKLSIYDLLAGDIVHLSIGDQVPADGLFLSGFSLLINESSLTGESEPVAVNAENPFLLSGTKVQDGSCKMLVTTVGMRTQWGKLMATLSEGGDDETPLQVKLNGVATIIGKIGLIFAVVTFAVLTEGLFRRKIMDASYLSWTGDDAMELLEFFAIAVTIVVVAVPEGLPLAVTLSLAFAMKKMMNDKALVRHLAACETMGSATTICSDKTGTLTTNHMTVVKACICGKIKDVESASDTKSLFSELPESAMTLLSQSIFNNTGGDVVFNKSGSREILGTP…
Zea mays 5	GRMZM2G317270_P01	STSASDGLDDSNEPMTAARQELFGVNRFAEAEPRSFWVFVWEALQDMTLMILAACALVSLVVGIATEGWPHGAHDGLGIVASILLVVFVTATSDYRQSLQFKDLDKEKKKIAVQVTRRGYRQRLSIYDLLAGDIVHLSIGDQVPADGLFVSGFSMLIDESSLTGESEPVAVSAENPFLLSGTKVQDGACKMLVTTVGMRTQWGKLMATLSEGGDDETPLQVKLNGVATIIGKIGLAFAVVTFAVLTQSLFWRKLADGSWLSWTGDDALELLEFFAIAVTIVVVAVPEGLPLAVTLSLAFAMKKMMNDRALVRHLAACETMGSATTICSDKTGTLTTNHMTVVKACICGKVRDVNSSVETKTLPSDLPASVVAMLLQSAFNNTGGDIVLDQDGRREILGT…
Oryza sativa 5	Os12g39660.1	ATSPADGLSTAEESIKRRQDVYGLNKFTESEVRSFWVFVWEALQDTTLIILAVCAFVSLVVGIAMEGWPKGAHDGLGIVASILLVVFVTATSDYRQSLQFKDLDKEKKKIQVQVTRNGFRQRLSIYDLLPGDVVHLAIGDQVPADGLFISGFSLLINESSLTGESEPVVVNEDNPFLLSGTKVQDGSCKMLITTVGMRTQWGKLMATLSEGGDDETPLQVKLNGVATIIGKIGLFFAVITFIVLSQGLISKKYHEGLLLSWSGDDALEMLEHFAIAVTIVVVAVPEGLPLAVTLSLAFAMKKMMNDKALVRHLAACETMGSATTICSDKTGTLTTNHMTVVKACICGNIKEVNNPKNASDLCSELPETVVKTLLESIFNNTGGEVVIDQDGKYQILGTP…
Arabidopsis thaliana AT1G27770.1	AT1G27770.1	STSIASGISTSEDLLSVRKEIYGINQFTESPSRGFWLFVWEALQDTTLMILAACAFVSLIVGILMEGWPIGAHDGLGIVASILLVVFVTATSDYRQSLQFKDLDAEKKKIVVQVTRDKLRQKISIYDLLPGDVVHLGIGDQIPADGLFISGFSVLINESSLTGESEPVSVSVEHPFLLSGTKVQDGSCKMLVTTVGMRTQWGKLMATLSEGGDDETPLQVKLNGVATIIGKIGLFFAVITFAVLVQGLANQKRLDNSHWIWTADELMAMLEYFAVAVTIVVVAVPEGLPLAVTLSLAFAMKKMMNDKALVRNLAACETMGSATTICSDKTGTLTTNHMTVVKACICEQAKEVNGPDAAMKFASGIPESAVKLLLQSIFTNTGGEIVVGKGNKTEILGTP…
Oryza sativa 6	Os03g42020.1	GTSLTNGIVTDKDLLNQRQDIYGVNKFAETEIRSFWEFVWEALEDTTLIILSACAIFSLVVGITTEGWPQGAHDGVGIVASILLVVSVTGTSNYQQSLQFRDLDKEKRKILVQVTRNGLRQRVLIDDLLPGDAVHLAVGDQVPADGLFISGFSVLVDESSLTGESEPVFVNEDNPYLLSGTKVLDGSCKMLVTAVGMRTQWGKLMAVLTDGGDDETPLQTRLNGVANTIGKIGLFFAVLTFIVLSQGIIGQKYLDGLLLSWSGDDVLEILDHFAVAVTIVVVAVPEGLPLAVTLSLAFAMKKMMNDKALVRQLAACETMGSATVICSDKTGTLTTNRMTVVKACICGNTIQVNNPQTPNMSSNFPEVAVETLLESIFNNTSGEVVTNQDGKYQILGTPT…
Zea mays 6	GRMZM2G352695_P01	ATSLADGITTDELSLNQRQGMYGVNKFTESEARSLWEFVWEALQDTTLVILIACALVSFVVGIATEGWPSGAHDGIGIFTSILLVVSVTATSNYQQSLQFRDLDREKRKISVQVTRDGFRQRILIDDLLPGDVVHLGVGDQVPADGLFVSGYSVLVNESSLTGESEPVVISEDNPFLLSGTKVLDGSCIMLVTAVGMRTQWGKLMAAITESGDDETPLQGKLNGVANTIGNIGLFFALLTFVILSQGLVGQKYSDGLLLSWTGEDVLEILEHFAIAVTIVVVAVPEGLPLAVTLSLAFAMKKMMSEKALVRQLSACETMGSATVICSDKTGTLTTNRMSVTKACICGNTMEVNNSSVLSSFSSKVPEFALQILMESIFNNTAGEVVINQDGKCQILGTP…
Aquilegia caerulea 7	Aqcoe2G027400.1	SVSLDDGVSEKDLPRRQEIYGFNRYVEKPSKGFFMFVWEALQDLTLMILMVCAVVSIGVGLATEGWPKGMYDGLGILLSILLVVMVTAVSDYKQSLQFKDLDKEKKKIMVQVTRNGYRQKVSIFDLVVGDIVHLSIGDQVPADGFFLSGYSLVIDESSLSGESEPVNINQRNPFLLAGTKVQDGSGKMLIASVGMRTEWGRLMETLSEGGEDETPLQVKLNGVATIIGKIGLGFAVVTFLVLTIRFLVEKALQHNLSNWSSVDALTLINYFAISVTIIVVAVPEGLPLAVTLSLAFAMKKLMNDKALVRHLSACETMGSASCICTDKTGTLTTNHMVVDKVWISEEINVIKGKESGTNLRSMVSERVLSILLQSIFQNTGSEVVIGKDGKHAILGTPTE…
Oryza sativa 7	Os05g41580.1	KASLEDGAKETDIATRQMLYGANRHAEKPPRSFWMFVWDALHDLTLIILVVCALVSIVVGLATKGWPMGIYDGFGIILSILLVVLVTATSDYQQARKFMELDREKQKIYIRVTRDKKTKEVLVHDLVVGDILHLSIGDVVPADGLFISGDCLMIDESSLSGESEPVNISEERPFLHAGNKVVDGAAKMLVTAVGTRTEWGKIMGTLNGDGVDETPLQVKLNGVATIIGQIGLVFAVLTFLVLLARFLADKGMHVGLLNWSANDALTIVNYFAIAVTIIVVAVPEGLPLAVTLSLAFAMKKLMHDKALVRHLAACETMGSASCICTDKTGTLTTNHMIVDKVWIGDVKFVGDKKNSELKSTISERVMAILIQGIFVNTASEVVKGDDGKNTILGLATETA…
Selaginella moellendorffii 8	266601.v1.91	LVSLDDGVSKDEIDKRKEAFGSNMYEEKPPKGFWVFVWEAMHDLTLAILGFCAILSLVIGVLTEGWKEGWYDGTGIALSIILVVFVTAASDYQQSLQFRDLDKEKKNILVQVTRNHKRQKVSIFDLVVGDVVHLSIGDQVPADGLFISGYSLVIDESSMTGESEPQHVGKNKPFLLSGTKVQDGSALMLVTGVGMNTEWGHLMAVLGEGGDDETPLQVRLNGVATLIGKIGLGFAVVTFLVLLLRFLIKKRFQLVTHDALEIVNFFAIAVTIIVVAVPEGLPLAVTLTLAYAMKKMMRDKALVRHLSACETMGSATCICSDKTGTLTTNHMTVVKSWIGGRVWSESRPEVCAELHELVLENCFQNTSGDVGDGEGGKPDLIGTPTETAVLSFGISLGGN…
Selaginella moellendorffii 9	437746.v1.91	HVHGIEHGIDPSELDARRRAFGSNTYKESPQRSVFSYILDASQDLTLLILVVCALVSIAVGIATKGFRDGWCDGAGILVSVVLVITVSASSDYQQAVQFRALDKEKGKVYIQVTRSAKRRRILASELVVGDIVHLGIGDQIPADGLLLYGQSLLVDESCMTGESEMRAKSAEQPFLISGTKIGDGSGVMIVTGVGMNTEWGHSMSILSGEDSGQSETPLQHKLQDLATLIGKIGLGSAVAIFVILVTKYVTSKSGAWSMHDVMKGVQFLSTAVTIVVVAVPEGLPLAVTLSLAFAMMKMMSEKALVRHLAACETMGSATCILCDKTGTLTTNQMTVIKSWIGDELLVAGRTERVPVVSRSSREMVLEGIFQNTSGEVVVCPGEAYDPKTKTVEVIGTPT…
Oryza sativa 8	Os10g28240.1	ASGAERGIRGDDADVARRKKAFGSNTYPKPKPKGFFRHVWDALADVFLIVLLVCAAVSLAFGIKEHGIKDGWYDGVSIFLAVFLVAAVSAVSNHSQGKRFDKLARESENIMVSVVRAARRQEVSIFDVVVGDVVVLKIGDVVPADGVFLDGHALQVDESSMTGEPHPVEVDAVKSPFLASGVKVVDGYGKMVVTAVGTDTAWGEMMRTITRENTDPTPLQERLEGLTSSIGKVGIAVAVLVFAVLTARHFTGSTRDEQGNALFDKRNVTFNAVFSGLVGIFQQAVTIIVVAIPEGLPLAVTLTLAFSMKRMVRENALVRRLSACETMGSVTAICTDKTGTLTLNQMKVTEFWVGADRPRSAAAVNGGVVRLLCQGAGLNTTGSVYKPDNVSPPEITGSP…
Fragilariopsis cylindrus 13	Fracy1 211820	ATHPDHGAAETSINKRRELFGSNLLPSSPRKSFYQLFIDTFDDATLQILIVAAIVSLCVGMYDDPAAGYVEGMAILSACLIVSVVTALNDYQKETQFRELSVANDEIDVLVIRSGKFQKIPVGELVVGDLVSLEAGDSIPCDGVLVNYDGLEVDESALTGEPEDIDKDFENDPFLLSGCTAVAGSGRFVAIAVGPNSQWGVIKSHLEQEQEETPLQEKLDIMAANIGYVGMAAAAATFIAMMCIKIFVDPEYLRDVSVFKHALDAFIIGVTIVVVAVPEGLPLAVTISLAYSTKKMLADKNLIRHLAACETMGNATNICSDKTGTLTENRMTVVQGVFANSKDTECKNPLGNISEAALDVILEGIACCSTARVLPAALPKDGEQENIDTRPQLIGSKTE…
Pseudo-nitzschia multiseries 4	Psemu1 255096	ATNRDHGAAESTIETRRETFGSNVLPSTPRQSFWQLFVDTFDDATLQILIVAAIVSLAIGIYDDPEVGYVEGMAILAACLVVSVVTALNDYQKETQFRELSAANDEVDVLVIRSGKFQKVPVGDLVVGDLISLEAGDSIPCDGVVVQYDGLTVDESALTGEPEDIEKDFENDPFLLSGCTVVAGSTRFVATAVGPNSQWGVIKSHLEKEQEETPLQEKLDDMAAKIGYVGMGAAALTFVAMMYIKIVVDPEYLRDVSAFKHALDAFIIGVTIVVVAVPEGLPLAVTISLAYSTKQMLNDQNLIRHLAACETMGNATNICSDKTGTLTENRMTVVRGVFADTKDTECKQPLEISATALNIILEAFACCSTARILPAAPIVDGEENYDNRPQVIGSKTEGA…
Phaeodactylum tricornutum 4	Phatr2 44474	GTDPKAGLDRETIETRRACFGANRLPSAPRKTFGQLFLDTFDDATLQILIVAALVSLAVGLYDDPATGYVEGCAILAAVLVVSFVTAVNDFQKESQFRELSAANDAVDVLVVRNNVHWQIPVDELVVGDVVCVEAGDQIPCDGVLLVADDVQVDESALTGEPTDVDKSLQNDPFVLSGCTMEAGTARFLAIAVGKDSQWGIIKAHLDKEHSQTPLQEKLDDMAAMIGYIGMAAAAATFLAMMFIKVVLKPSYLAHISVFNYALEAFIIGVTIVVVAVPEGLPLAVTISLAFSTKKMLADKNLIRHLSACETMGNATNICSDKTGTLTENRMTVVKGIFADTRCDDTINRVPVLINKKALEVILEGIACCSTAKVIPAQAAVANEHGIDDLHLVDDRPHI…
Thalassiosira pseudonana 6	Thaps3 264016	RSKPEDGITNEQSDIEFRREAFGTNAIADKKLDSFLKLCWNAVQDFVLIMLIVLGVIGIVVETTIGLDPGEKCGMCWLEGAAILASVCIVVLVTAGIDYAKQFAFIRLTRSLNDTNTKMVIRNGHQMSVTDDEIVVGDILSINAHNLASIPADCVVLGPSGGLKMDESSLTGESVLIAKNPGDVVLSGTTAVQGSAKMVVIAVGINSVAGKIKAHVYDSSDHEGEGLEGDDESPLFTKLEKIAKQIGIAGTCAALLSLTVNCIKGFAFAKEDPKEFLIEYIVVAITVLAVSVPEGLPLAVTLALAFSSNKMMKEQNLVKHLDACETMGCATTICTDKTGTLTANKMTARAIYTTKTDFSFVKNSIDSPNESTLALLATLIAVDTMDETTLDYDKGKVTG…
Phaeodactylum tricornutum 5	Phatr2 47620	RSSPEVGIFPSEVEKRREAFGSNRIAPKKIESFCKLCWHAIQDFVLVMLIVLGFISIGVEIYSLENDEECTTCWIEGAAILASVCIVVFVSAGIDYAKQFAFLRLTRSLHETNTKQVIREGKQVSIIDDDLVVGDILSINAHNLASIPADCVLLGPATDLKMDESTLTGESKAVSKKPGDVVLSGTNVQQGSAKLVVIAVGIHSVAGKIRAQVYESEDHRDDLGGDDEESPLFVKLNVLAKRIGIAGTIAALVSFIGSCIIGLAIKGNGAEALVDYMVVAITVLAVSVPEGLPLAVTLALAFSSMKMTQDQNLVKHLNACETMGCATTICTDKTGTLTANKMTARALFAAEQNYVVNDPADTLGNHVANHCGGLSPAVIDLLCRAIAINTMNETVLHFG…
Phaeodactylum tricornutum 6	Phatr2 54778	RSSPESGIDPREVEHRQSVFGSNAIAAKSLDSFFRLCWEAVQDFVLIMLIVLGIVSIVIEVGTLEDGEDCKTCWIEGAAILVSVCIVVLVTASIDYAKQFAFIRLTRSLHDTNTKQVIRDAKQVSVIDDDIVVGDILSVNAHNLASIPADCVLLGPAGDLKMDESTLTGESKAVSKKPGDIILSGTTASQGSGKMVVIAVGIHSVAGKIKARVYESEDHEDELGDDGEHSPLFFKINAIAKRVGIAGTVAAAISFIGSCIIGFAVEGNKATAIVDYLVVAITVLAVAVPEGLPLAVTLALAFSSMKMTKEQNLVKHLDACETMGCATTICTDKTGTLTANKMTARAVFSGTVNYVVADPAHALGDYVRNHQGGLSPKVVDLICCAIAIDTMNESVLYLD…
